# Supplementary material for: Exploring urban mental health using mobile EEG – a systematic review
Source: PLOS Ment Health. 2025 Apr 4;2(4):e0000203. doi: 10.1371/journal.pmen.0000203 (PMC12798177; doi:10.1371/journal.pmen.0000203)
Supplement: S3 Table — (XLSX) [file pmen.0000203.s004.xlsx]

## Sheet: Sheet1
title	year	journal	volume	issue	pages	authors	doi	Reviewer 1	Reviewer 2	Reviewer 3	Reviewer 4	Exclusion_Reason	Fulltext Screening Exclusion_Reason
Propagated α-synucleinopathy recapitulates REM sleep behaviour disorder followed by parkinsonian phenotypes in mice.	2020	Brain : a journal of neurology	143	11	3374-3392	Shen Y and Yu WB and Shen B and Dong H and Zhao J and Tang YL and Fan Y and Yang YF and Sun YM and Luo SS and Chen C and Liu FT and Wu JJ and Xiao BG and Yu H and Koprich JB and Huang ZL and Wang J	10.1093/brain/awaa283	no		no	no	animal study,no urban exposure
Spindle-AI: Sleep Spindle Number and Duration Estimation in Infant EEG.	2022	IEEE transactions on bio-medical engineering	69	1	465-474	Wei L and Ventura S and Mathieson S and Boylan G and Lowery M and Mooney C	10.1109/TBME.2021.3097815	no		no	no	no urban exposure
Vehicle and Highway Adaptations to Compensate for Sleepy Drivers.	2019	Sleep medicine clinics	14	4	479-489	Howard ME and Cori JM and Horrey WJ	10.1016/j.jsmc.2019.08.005	no		no	no	no MH outcome,no urban exposure,wrong publication type
Resting-state EEG functional connectivity predicts post-traumatic stress disorder subtypes in veterans.	2022	Journal of neural engineering	19	6		Li Q and Coulson Theodorsen M and Konvalinka I and Eskelund K and Karstoft KI and Bo Andersen S and Andersen TS	10.1088/1741-2552/ac9aaf	no			no	no urban exposure
Physiological effects of railway vibration and noise on sleep.	2017	The Journal of the Acoustical Society of America	141	5	3262	Smith MG and Croy I and Ögren M and Hammar O and Lindberg E and Persson Waye K	10.1121/1.4983302	no			no	virtual exposure,no urban exposure
Sub-scalp electroencephalography: A next-generation technique to study human neurophysiology.	2022	Clinical neurophysiology : official journal of the International Federation of Clinical Neurophysiology	141		77-87	Haneef Z and Yang K and Sheth SA and Aloor FZ and Aazhang B and Krishnan V and Karakas C	10.1016/j.clinph.2022.07.003	no			no	study design,no urban exposure
Opportunities and methodological challenges in EEG and MEG resting state functional brain network research.	2015	Clinical neurophysiology : official journal of the International Federation of Clinical Neurophysiology	126	8	1468-81	van Diessen E and Numan T and van Dellen E and van der Kooi AW and Boersma M and Hofman D and van Lutterveld R and van Dijk BW and van Straaten EC and Hillebrand A and Stam CJ	10.1016/j.clinph.2014.11.018	no			no	study design,wrong publication type
Wood and Its Impact on Humans and Environment Quality in Health Care Facilities.	2019	International journal of environmental research and public health	16	18		Kotradyova V and Vavrinsky E and Kalinakova B and Petro D and Jansakova K and Boles M and Svobodova H	10.3390/ijerph16183496	no			no	no urban exposure
Pattern Recognition of Cognitive Load Using EEG and ECG Signals.	2020	Sensors (Basel, Switzerland)	20	18		Xiong R and Kong F and Yang X and Liu G and Wen W	10.3390/s20185122	no			no	no urban exposure
Random Forest-based Algorithm for Sleep Spindle Detection in Infant EEG.	2020	Annual International Conference of the IEEE Engineering in Medicine and Biology Society. IEEE Engineering in Medicine and Biology Society. Annual International Conference	2020		58-61	Wei L and Ventura S and Lowery M and Ryan MA and Mathieson S and Boylan GB and Mooney C	10.1109/EMBC44109.2020.9176339	no			no	no urban exposure
Topological Features of Electroencephalography are Robust to Re-referencing and Preprocessing.	2022	Brain topography	35	1	79-95	Billings J and Tivadar R and Murray MM and Franceschiello B and Petri G	10.1007/s10548-021-00882-w	no			no	wrong outcome,no urban exposure
Single-channel EEG-based mental fatigue detection based on deep belief network.	2016	Annual International Conference of the IEEE Engineering in Medicine and Biology Society. IEEE Engineering in Medicine and Biology Society. Annual International Conference	2016		367-370	Pinyi Li and Wenhui Jiang and Fei Su	10.1109/EMBC.2016.7590716	no			no	no urban exposure
The allocation of attention and working memory in visual crowding.	2015	Journal of cognitive neuroscience	27	6	1180-93	Bacigalupo F and Luck SJ	10.1162/jocn_a_00771	no			no	no urban exposure
Predisposition for delirium and EEG characteristics.	2020	Clinical neurophysiology : official journal of the International Federation of Clinical Neurophysiology	131	5	1051-1058	van Montfort SJT and van Dellen E and Wattel LL and Kant IMJ and Numan T and Stam CJ and Slooter AJC	10.1016/j.clinph.2020.01.023	no			no	no urban exposure
Sleep spindle characteristics and arousability from nighttime transportation noise exposure in healthy young and older individuals.	2018	Sleep	41	7		Rudzik F and Thiesse L and Pieren R and Wunderli JM and Brink M and Foraster M and Héritier H and Eze IC and Garbazza C and Vienneau D and Probst-Hensch N and Röösli M and Cajochen C	10.1093/sleep/zsy077	no			no	virtual exposure,no urban exposure
Sleep alterations are related to cognitive symptoms in Parkinson's disease: A 24-hour ambulatory polygraphic EEG study.	2022	International journal of psychophysiology : official journal of the International Organization of Psychophysiology	173		93-103	Papp A and Horváth A and Virág M and Tóth Z and Borbély C and Gombos F and Szűcs A and Kamondi A	10.1016/j.ijpsycho.2022.01.010	no			no	no urban exposure
NREM Sleep EEG Characteristics Correlate to the Mild Cognitive Impairment in Patients with Parkinsonism.	2021	BioMed research international	2021		5561974	Zhang C and Wei L and Zeng F and Zhang T and Sun Y and Shen Y and Wang G and Ma J and Zhang J	10.1155/2021/5561974	no			no	no urban exposure
Slow Wave Sleep and EEG Delta Spectral Power are Associated with Cognitive Function in Parkinson's Disease.	2021	Journal of Parkinson's disease	11	2	703-714	Wood KH and Memon AA and Memon RA and Joop A and Pilkington J and Catiul C and Gerstenecker A and Triebel K and Cutter G and Bamman MM and Miocinovic S and Amara AW	10.3233/JPD-202215	no			no	no urban exposure
The urban brain: analysing outdoor physical activity with mobile EEG.	2015	British journal of sports medicine	49	4	272-6	Aspinall P and Mavros P and Coyne R and Roe J	10.1136/bjsports-2012-091877	yes			yes
Stress Recovery of Campus Street Trees as Visual Stimuli on Graduate Students in Autumn.	2019	International journal of environmental research and public health	17	1		Guo LN and Zhao RL and Ren AH and Niu LX and Zhang YL	10.3390/ijerph17010148	no			no	virtual exposure
SleepSEEG: automatic sleep scoring using intracranial EEG recordings only.	2022	Journal of neural engineering	19	2		von Ellenrieder N and Peter-Derex L and Gotman J and Frauscher B	10.1088/1741-2552/ac6829	no			no	no urban exposure
Theta and gamma connectivity is linked with affective and cognitive symptoms in Parkinson's disease.	2020	Journal of affective disorders	277		875-884	Iyer KK and Au TR and Angwin AJ and Copland DA and Dissanayaka NN	10.1016/j.jad.2020.08.086	no			no	no urban exposure
The association between sleep microarchitecture and cognitive function in middle-aged and older men: a community-based cohort study.	2022	Journal of clinical sleep medicine : JCSM : official publication of the American Academy of Sleep Medicine	18	6	1593-1608	Parker JL and Appleton SL and Melaku YA and D'Rozario AL and Wittert GA and Martin SA and Toson B and Catcheside PG and Lechat B and Teare AJ and Adams RJ and Vakulin A	10.5664/jcsm.9934	no			no	no urban exposure
Research on Night Light Comfort of Pedestrian Space in Urban Park.	2021	Computational and mathematical methods in medicine	2021		3130747	Zhang J and Dai W	10.1155/2021/3130747	no			no	virtual exposure,no urban exposure
Resting-state brain oscillations predict cognitive function in psychiatric disorders: A transdiagnostic machine learning approach.	2021	NeuroImage. Clinical	30		102617	Sargent K and Chavez-Baldini U and Master SL and Verweij KJH and Lok A and Sutterland AL and Vulink NC and Denys D and Smit DJA and Nieman DH	10.1016/j.nicl.2021.102617	no			no	no urban exposure
Physiological and psychological responses of humans to the index of greenness of an interior space.	2016	Complementary therapies in medicine	28		37-43	Choi JY and Park SA and Jung SJ and Lee JY and Son KC and An YJ and Lee SW	10.1016/j.ctim.2016.08.002	no			no	no urban exposure
Sleep disorder and altered locomotor activity as biomarkers of the Parkinson's disease cholinopathy in rat.	2018	Behavioural brain research	339		79-92	Ciric J and Lazic K and Kapor S and Perovic M and Petrovic J and Pesic V and Kanazir S and Saponjic J	10.1016/j.bbr.2017.11.021	no			no	animal study
Study on the Effect of Driving Time on Fatigue of Grassland Road Based on EEG.	2021	Journal of healthcare engineering	2021		9957828	Zhang Y and Zhu S	10.1155/2021/9957828	no			no	no urban exposure
Using machine learning methods and EEG to discriminate aircraft pilot cognitive workload during flight.	2023	Scientific reports	13	1	2507	Taheri Gorji H and Wilson N and VanBree J and Hoffmann B and Petros T and Tavakolian K	10.1038/s41598-023-29647-0	no			no	no urban exposure
REM sleep behaviour disorder is associated with lower fast and higher slow sleep spindle densities.	2015	Journal of sleep research	24	6	593-601	O'Reilly C and Godin I and Montplaisir J and Nielsen T	10.1111/jsr.12309	no			no	no urban exposure
Physiological and Psychological Effects of Watching Videos of Different Durations Showing Urban Bamboo Forests with Varied Structures.	2020	International journal of environmental research and public health	17	10		Wang Y and Jiang M and Huang Y and Sheng Z and Huang X and Lin W and Chen Q and Li X and Luo Z and Lv B	10.3390/ijerph17103434	no			no	virtual exposure
Sleep stage classification using single-channel EOG.	2018	Computers in biology and medicine	102		211-220	Rahman MM and Bhuiyan MIH and Hassan AR	10.1016/j.compbiomed.2018.08.022	no			no	no urban exposure
The fatiguing effect of broadband noise: An EEG-based study.	2021	Accident; analysis and prevention	151		105901	Low I and Molesworth BRC and Burgess M	10.1016/j.aap.2020.105901	no			no	no urban exposure
Phase and amplitude electroencephalography correlations change with disease progression in people with idiopathic rapid eye-movement sleep behavior disorder.	2022	Sleep	45	1		Roascio M and Canessa A and Trò R and Mattioli P and Famà F and Giorgetti L and Girtler N and Orso B and Morbelli S and Nobili F and Arnaldi D and Arnulfo G	10.1093/sleep/zsab232	no			no	no urban exposure
Thalamocortical dysrhythmia detected by machine learning.	2018	Nature communications	9	1	1103	Vanneste S and Song JJ and De Ridder D	10.1038/s41467-018-02820-0	no			no	no urban exposure
The potential for impact of man-made super low and extremely low frequency electromagnetic fields on sleep.	2019	Sleep medicine reviews	47		28-38	Ohayon MM and Stolc V and Freund FT and Milesi C and Sullivan SS	10.1016/j.smrv.2019.06.001	no			no	study design,wrong publication type
Parkinsonian Beta Dynamics during Rest and Movement in the Dorsal Pallidum and Subthalamic Nucleus.	2020	The Journal of neuroscience : the official journal of the Society for Neuroscience	40	14	2859-2867	Eisinger RS and Cagle JN and Opri E and Alcantara J and Cernera S and Foote KD and Okun MS and Gunduz A	10.1523/JNEUROSCI.2113-19.2020	no			no	wrong outcome,no urban exposure
Sleep modelled as a continuous and dynamic process predicts healthy ageing better than traditional sleep scoring.	2021	Sleep medicine	77		136-146	Cesari M and Stefani A and Mitterling T and Frauscher B and Schönwald SV and Högl B	10.1016/j.sleep.2020.11.033	no			no	no urban exposure
Ultradian modulation of cortical arousals during sleep: effects of age and exposure to nighttime transportation noise.	2020	Sleep	43	7		Rudzik F and Thiesse L and Pieren R and Héritier H and Eze IC and Foraster M and Vienneau D and Brink M and Wunderli JM and Probst-Hensch N and Röösli M and Fulda S and Cajochen C	10.1093/sleep/zsz324	no			no	virtual exposure,no urban exposure
Quantitative electroencephalography as a marker of cognitive fluctuations in dementia with Lewy bodies and an aid to differential diagnosis.	2018	Clinical neurophysiology : official journal of the International Federation of Clinical Neurophysiology	129	6	1209-1220	Stylianou M and Murphy N and Peraza LR and Graziadio S and Cromarty R and Killen A and O' Brien JT and Thomas AJ and LeBeau FEN and Taylor JP	10.1016/j.clinph.2018.03.013	no			no	no urban exposure
Sitting or Walking? Analyzing the Neural Emotional Indicators of Urban Green Space Behavior with Mobile EEG.	2020	Journal of urban health : bulletin of the New York Academy of Medicine	97	2	191-203	Lin W and Chen Q and Jiang M and Tao J and Liu Z and Zhang X and Wu L and Xu S and Kang Y and Zeng Q	10.1007/s11524-019-00407-8	no			no	virtual exposure
Quantitative Sleep Electroencephalogram in Parkinson's Disease: A Case-Control Study.	2023	Journal of Parkinson's disease	13	3	351-365	Memon AA and Catiul C and Irwin Z and Pilkington J and Memon RA and Joop A and Wood KH and Cutter G and Miocinovic S and Amara AW	10.3233/JPD-223565	no			no	no urban exposure
Stimulating the sleeping brain: Current approaches to modulating memory-related sleep physiology.	2019	Journal of neuroscience methods	316		125-136	Cellini N and Mednick SC	10.1016/j.jneumeth.2018.11.011	no			no	no urban exposure
Preoperative Electroencephalography-Based Machine Learning Predicts Cognitive Deterioration After Subthalamic Deep Brain Stimulation.	2021	Movement disorders : official journal of the Movement Disorder Society	36	10	2324-2334	Geraedts VJ and Koch M and Kuiper R and Kefalas M and Bäck THW and van Hilten JJ and Wang H and Middelkoop HAM and van der Gaag NA and Contarino MF and Tannemaat MR	10.1002/mds.28661	no			no	no urban exposure
Yes/No Classification of EEG data from CLIS patients.	2021	Annual International Conference of the IEEE Engineering in Medicine and Biology Society. IEEE Engineering in Medicine and Biology Society. Annual International Conference	2021		5727-5732	Adama S and Bogdan M	10.1109/EMBC46164.2021.9629716	no			no	no urban exposure
Psycho-Electrophysiological Benefits of Forest Therapies Focused on Qigong and Walking with Elderly Individuals.	2021	International journal of environmental research and public health	18	6		Yi J and Kim SG and Khil T and Shin M and You JH and Jeon S and Park GH and Jeong AY and Lim Y and Kim K and Kim J and Kang B and Lee J and Park JH and Ku B and Choi J and Cha W and Lee HJ and Shin C and Shin W and Kim JU	10.3390/ijerph18063004	yes			yes		no focus on urban exposure
Robust EEG-based cross-site and cross-protocol classification of states of consciousness.	2018	Brain : a journal of neurology	141	11	3179-3192	Engemann DA and Raimondo F and King JR and Rohaut B and Louppe G and Faugeras F and Annen J and Cassol H and Gosseries O and Fernandez-Slezak D and Laureys S and Naccache L and Dehaene S and Sitt JD	10.1093/brain/awy251	no			no	no urban exposure
Sex Differences in QEEG in Psychopath Offenders.	2020	Clinical EEG and neuroscience	51	3	146-154	Calzada-Reyes A and Alvarez-Amador A and Galán-García L and Valdés-Sosa M	10.1177/1550059419872414	no			no	wrong outcome,no urban exposure
Sleep electroencephalographic asymmetry in Parkinson's disease patients before and after deep brain stimulation.	2021	Clinical neurophysiology : official journal of the International Federation of Clinical Neurophysiology	132	4	857-863	Sousouri G and Baumann CR and Imbach LL and Huber R and Werth E	10.1016/j.clinph.2020.12.027	no			no	no urban exposure
Polysomnographic phenotype of isolated REM sleep without atonia.	2020	Clinical neurophysiology : official journal of the International Federation of Clinical Neurophysiology	131	10	2508-2515	Dijkstra F and Viaene M and De Volder I and Fransen E and Cras P and Crosiers D	10.1016/j.clinph.2020.07.005	no			no	no urban exposure
Sleep spindle and slow wave activity in Parkinson disease with excessive daytime sleepiness.	2023	Sleep	46	4		Schreiner SJ and Werth E and Ballmer L and Valko PO and Schubert KM and Imbach LL and Baumann CR and Maric A and Baumann-Vogel H	10.1093/sleep/zsac165	no			no	no urban exposure
Smart Fatigue Phone: Real-time estimation of driver fatigue using smartphone-based cortisol detection.	2019	Biosensors & bioelectronics	136		106-111	Shin J and Kim S and Yoon T and Joo C and Jung HI	10.1016/j.bios.2019.04.046	no			no	no urban exposure,wrong publication type
Physiological signal analysis for fatigue level of experienced and inexperienced drivers.	2017	Traffic injury prevention	18	2	139-144	Li R and Su W and Lu Z	10.1080/15389588.2016.1227073	no			no	no urban exposure
Testing between the gunpowder fuse and the filling-hose analogy for mental curve tracing using electroencephalography: boom!	2018	Neuroreport	29	17	1437-1442	Lefebvre C and Audevard T and Losier T and Jolicoeur P	10.1097/WNR.0000000000001114	no			no	no urban exposure
Process and outcome for international reliability in sleep scoring.	2015	Sleep & breathing = Schlaf & Atmung	19	1	191-5	Zhang X and Dong X and Kantelhardt JW and Li J and Zhao L and Garcia C and Glos M and Penzel T and Han F	10.1007/s11325-014-0990-0	no			no	no urban exposure
Validating dimensions of psychosis symptomatology: Neural correlates and 20-year outcomes.	2016	Journal of abnormal psychology	125	8	1103-1119	Kotov R and Foti D and Li K and Bromet EJ and Hajcak G and Ruggero CJ	10.1037/abn0000188	no			no	no urban exposure
Resting EEG in alpha and beta bands predicts individual differences in attentional breadth.	2019	Consciousness and cognition	75		102803	Pitchford B and Arnell KM	10.1016/j.concog.2019.102803	no			no	no urban exposure
Older People's Experiences of Mobility and Mood in an Urban Environment: A Mixed Methods Approach Using Electroencephalography (EEG) and Interviews.	2017	International journal of environmental research and public health	14	2		Tilley S and Neale C and Patuano A and Cinderby S	10.3390/ijerph14020151	yes			yes
Window View and the Brain: Effects of Floor Level and Green Cover on the Alpha and Beta Rhythms in a Passive Exposure EEG Experiment.	2018	International journal of environmental research and public health	15	11		Olszewska-Guizzo A and Escoffier N and Chan J and Puay Yok T	10.3390/ijerph15112358	yes			yes		virtual exposure
Right hemisphere control of visuospatial attention in near space.	2015	Neuropsychologia	70		350-7	Longo MR and Trippier S and Vagnoni E and Lourenco SF	10.1016/j.neuropsychologia.2014.10.035	no			no	no urban exposure
The validity of the pupillographic sleepiness test at shorter task durations.	2021	Behavior research methods	53	4	1488-1501	Manousakis JE and Maccora J and Anderson C	10.3758/s13428-020-01509-x	no			no	no urban exposure
Speaker separation in realistic noise environments with applications to a cognitively-controlled hearing aid.	2021	Neural networks : the official journal of the International Neural Network Society	140		136-147	Borgström BJ and Brandstein MS and Ciccarelli GA and Quatieri TF and Smalt CJ	10.1016/j.neunet.2021.02.020	no			no	method,wrong outcome
Short-Term Effects of Binaural Beats on EEG Power, Functional Connectivity, Cognition, Gait and Anxiety in Parkinson's Disease.	2018	International journal of neural systems	28	5	1750055	Gálvez G and Recuero M and Canuet L and Del-Pozo F	10.1142/S0129065717500551	no			no	wrong outcome,no urban exposure
Theta oscillations support active exploration in human spatial navigation.	2022	NeuroImage	262		119581	Chrastil ER and Rice C and Goncalves M and Moore KN and Wynn SC and Stern CE and Nyhus E	10.1016/j.neuroimage.2022.119581	no			no	no urban exposure
Resting-state EEG reveals global network deficiency in dyslexic children.	2020	Neuropsychologia	138		107343	Xue H and Wang Z and Tan Y and Yang H and Fu W and Xue L and Zhao J	10.1016/j.neuropsychologia.2020.107343	no			no	no urban exposure
Online classifier of AMICA model to evaluate state anxiety while standing in virtual reality.	2022	Annual International Conference of the IEEE Engineering in Medicine and Biology Society. IEEE Engineering in Medicine and Biology Society. Annual International Conference	2022		381-384	Liao G and Wang S and Wei Z and Liu B and Okubo R and Hernandez ME	10.1109/EMBC48229.2022.9871843	no			no	virtual exposure,no urban exposure
Relation between Resting State Front-Parietal EEG Coherence and Executive Function in Parkinson's Disease.	2016	BioMed research international	2016		2845754	Teramoto H and Morita A and Ninomiya S and Akimoto T and Shiota H and Kamei S	10.1155/2016/2845754	no			no	no urban exposure
Resting-state electroencephalography based deep-learning for the detection of Parkinson's disease.	2022	PloS one	17	2	e0263159	Shaban M and Amara AW	10.1371/journal.pone.0263159	no			no	no urban exposure
The impact of driver sleepiness on fixation-related brain potentials.	2020	Journal of sleep research	29	5	e12962	Ahlström C and Solis-Marcos I and Nilsson E and Åkerstedt T	10.1111/jsr.12962	no			no	wrong outcome,virtual exposure
Physiological Effects of a Garden Plant Smellscape from the Perspective of Perceptual Interaction.	2023	International journal of environmental research and public health	20	6		Zhang X and Guo J and Zhang X and Zhang Q	10.3390/ijerph20065004	no			no	virtual exposure
Predicting future handedness and hemispheric dominance during infancy by analyzing sleep spindles.	2020	Neurosciences (Riyadh, Saudi Arabia)	25	3	188-192	Alwadei AH and AlOsaimi TF and Bayounis MA and AlHajaj GA and Bashiri FA	10.17712/nsj.2020.3.20190129	no			no	wrong outcome,no urban exposure
Studies on the Bottom-Up and Top-Down Neural Information Flow Alterations in Neurodegeneration.	2020	Journal of Alzheimer's disease : JAD	78	1	169-183	Alipour A and Mozhdehfarahbakhsh A and Nouri S and Petramfar P and Tahamtan M and Kamali AM and Rao KS and Nami M	10.3233/JAD-200590	no			no	wrong outcome,no urban exposure
Quantitative and qualitative workload assessment in steep terrain forest operations: fostering a safer work environment through yarder automation.	2023	Ergonomics	66	6	717-729	Ottaviani Aalmo G and Spinelli R and Magagnotti N and Visser R	10.1080/00140139.2022.2123562	no			no	no urban exposure
The effects of physical vibration on heart rate variability as a measure of drowsiness.	2018	Ergonomics	61	9	1259-1272	Zhang N and Fard M and Bhuiyan MHU and Verhagen D and Azari MF and Robinson SR	10.1080/00140139.2018.1482373	no			no	virtual exposure
Sleep spindles in Parkinson's disease may predict the development of dementia.	2015	Neurobiology of aging	36	2	1083-90	Latreille V and Carrier J and Lafortune M and Postuma RB and Bertrand JA and Panisset M and Chouinard S and Gagnon JF	10.1016/j.neurobiolaging.2014.09.009	no			no	no urban exposure
Proof of concept: Screening for REM sleep behaviour disorder with a minimal set of sensors.	2021	Clinical neurophysiology : official journal of the International Federation of Clinical Neurophysiology	132	4	904-913	Cooray N and Andreotti F and Lo C and Symmonds M and Hu MTM and De Vos M	10.1016/j.clinph.2021.01.009	no			no	no urban exposure
Parasomnia overlap disorder: a distinct pathophysiologic entity or a variant of rapid eye movement sleep behavior disorder? A case series.	2013	Sleep medicine	14	11	1217-20	Dumitrascu O and Schenck CH and Applebee G and Attarian H	10.1016/j.sleep.2013.06.012	no			no	study design,wrong publication type
The effects of dexamphetamine on the resting-state electroencephalogram and functional connectivity.	2016	Human brain mapping	37	2	570-88	Albrecht MA and Roberts G and Price G and Lee J and Iyyalol R and Martin-Iverson MT	10.1002/hbm.23052	no			no	no urban exposure
Validation of an EEG-based Neurometric for online monitoring and detection of mental drowsiness while driving.	2022	Annual International Conference of the IEEE Engineering in Medicine and Biology Society. IEEE Engineering in Medicine and Biology Society. Annual International Conference	2022		3714-3717	Ronca V and Di Flumeri G and Vozzi A and Giorgi A and Arico P and Sciaraffa N and Babiloni F and Borghini G	10.1109/EMBC48229.2022.9871505	no			no	virtual exposure,no urban exposure
The Effect of Lateralization of Motor Onset and Emotional Recognition in PD Patients Using EEG.	2017	Brain topography	30	3	333-342	Yuvaraj R and Murugappan M and Palaniappan R	10.1007/s10548-016-0524-0	no			no	no urban exposure
Predicting collision cases at unsignalized intersections using EEG metrics and driving simulator platform.	2023	Accident; analysis and prevention	180		106910	Zhang X and Yan X	10.1016/j.aap.2022.106910	no			no	virtual exposure,no urban exposure
Working memory performance inversely predicts spontaneous delta and theta-band scaling relations.	2016	Brain research	1637		22-33	Euler MJ and Wiltshire TJ and Niermeyer MA and Butner JE	10.1016/j.brainres.2016.02.008	no			no	no urban exposure
On the Road to Camarón: The Sleep of an Ultra-Endurance Athlete Cycling 10,000 km in 24 Days.	2022	International journal of environmental research and public health	19	8		Nédélec M and Chauvineau M and Guilhem G	10.3390/ijerph19084543	no			no	no urban exposure,wrong publication type
NREM sleep alpha and sigma activity in Parkinson's disease: evidence for conflicting electrophysiological activity?	2015	Clinical neurophysiology : official journal of the International Federation of Clinical Neurophysiology	126	5	951-8	Margis R and Schönwald SV and Carvalho DZ and Gerhardt GJ and Rieder CR	10.1016/j.clinph.2014.07.034	no			no	no urban exposure
Right-lateralized intrinsic brain dynamics predict monitoring abilities.	2020	Cognitive, affective & behavioral neuroscience	20	2	294-308	Ambrosini E and Capizzi M and Arbula S and Vallesi A	10.3758/s13415-020-00769-6	no			no	wrong outcome,no urban exposure
Two-channel in-ear EEG system for detection of visuomotor tracking state: A preliminary study.	2019	Medical engineering & physics	68		25-34	Kuatsjah E and Zhang X and Khoshnam M and Menon C	10.1016/j.medengphy.2019.03.016	no			no	virtual exposure,no urban exposure
Risk factors for psychological distress in electroencephalography technicians during the COVID-19 pandemic: A national-level cross-sectional survey in Japan.	2021	Epilepsy & behavior : E&B	125		108361	Kuroda N and Kubota T and Horinouchi T and Ikegaya N and Kitazawa Y and Kodama S and Matsubara T and Nagino N and Neshige S and Soga T and Sone D and Takayama Y and Kuramochi I	10.1016/j.yebeh.2021.108361	no			no	no urban exposure,wrong study design
Oscillatory reactivity to effortful cognitive processing in the subthalamic nucleus and internal pallidum: a depth electrode EEG study.	2017	Journal of neural transmission (Vienna, Austria : 1996)	124	7	841-852	Bočková M and Chládek J and Jurák P and Halámek J and Rapcsak SZ and Baláž M and Chrastina J and Rektor I	10.1007/s00702-017-1719-6	no			no	no urban exposure
Study on Feature Selection Methods for Depression Detection Using Three-Electrode EEG Data.	2018	Interdisciplinary sciences, computational life sciences	10	3	558-565	Cai H and Chen Y and Han J and Zhang X and Hu B	10.1007/s12539-018-0292-5	no			no	no urban exposure
Overlapping brain network and alpha power changes suggest visuospatial attention effects on driving performance.	2018	Behavioral neuroscience	132	1	23-33	Brooks JR and Passaro AD and Kerick SE and Garcia JO and Franaszczuk PJ and Vettel JM	10.1037/bne0000224	no			no	virtual exposure,no urban exposure
Prediction of dispositional dialectical thinking from resting-state electroencephalography.	2021	Brain and behavior	11	9	e2327	Huang K and Chen D and Wang F and Yang L	10.1002/brb3.2327	no			no	no urban exposure
Polysomnographic findings in a cohort of chronic insomnia patients with benzodiazepine abuse.	2014	Journal of clinical sleep medicine : JCSM : official publication of the American Academy of Sleep Medicine	10	1	35-42	Mazza M and Losurdo A and Testani E and Marano G and Di Nicola M and Dittoni S and Gnoni V and Di Blasi C and Giannantoni NM and Lapenta L and Brunetti V and Bria P and Janiri L and Mazza S and Della Marca G	10.5664/jcsm.3354	no			no	no urban exposure
Validation of a multidirectional locomotive dual-task paradigm to evaluate task-related differences in event-related electro-cortical activity.	2019	Behavioural brain research	361		122-130	Duncan SJ and Gosling A and Panchuk D and Polman RCJ	10.1016/j.bbr.2018.12.039	no			no	no urban exposure
Quaternion-Based Signal Analysis for Motor Imagery Classification from Electroencephalographic Signals.	2016	Sensors (Basel, Switzerland)	16	3		Batres-Mendoza P and Montoro-Sanjose CR and Guerra-Hernandez EI and Almanza-Ojeda DL and Rostro-Gonzalez H and Romero-Troncoso RJ and Ibarra-Manzano MA	10.3390/s16030336	no			no	no urban exposure
The Aging Urban Brain: Analyzing Outdoor Physical Activity Using the Emotiv Affectiv Suite in Older People.	2017	Journal of urban health : bulletin of the New York Academy of Medicine	94	6	869-880	Neale C and Aspinall P and Roe J and Tilley S and Mavros P and Cinderby S and Coyne R and Thin N and Bennett G and Thompson CW	10.1007/s11524-017-0191-9	yes			yes
Resting-state posterior alpha power changes with prolonged exposure in a natural environment.	2020	Cognitive research: principles and implications	5	1	51	Hopman RJ and LoTemplio SB and Scott EE and McKinney TL and Strayer DL	10.1186/s41235-020-00247-0	yes			yes
Spatio-temporal dynamics of cortical drive to human subthalamic nucleus neurons in Parkinson's disease.	2018	Neurobiology of disease	112		49-62	Sharott A and Gulberti A and Hamel W and Köppen JA and Münchau A and Buhmann C and Pötter-Nerger M and Westphal M and Gerloff C and Moll CKE and Engel AK	10.1016/j.nbd.2018.01.001	no			no	no urban exposure
Tunable Q wavelet transform based emotion classification in Parkinson's disease using Electroencephalography.	2020	PloS one	15	11	e0242014	Murugappan M and Alshuaib W and Bourisly AK and Khare SK and Sruthi S and Bajaj V	10.1371/journal.pone.0242014	no			no	no urban exposure
Physiological signal-based drowsiness detection using machine learning: Singular and hybrid signal approaches.	2022	Journal of safety research	80		215-225	Hasan MM and Watling CN and Larue GS	10.1016/j.jsr.2021.12.001	no			no	no urban exposure
Self-regulation of brain rhythms in the precuneus: a novel BCI paradigm for patients with ALS.	2016	Journal of neural engineering	13	6	066021	Fomina T and Lohmann G and Erb M and Ethofer T and Schölkopf B and Grosse-Wentrup M	10.1088/1741-2560/13/6/066021	no			no	wrong outcome,no urban exposure
On the analysis of EEG power, frequency and asymmetry in Parkinson's disease during emotion processing.	2014	Behavioral and brain functions : BBF	10		12	Yuvaraj R and Murugappan M and Mohamed Ibrahim N and Iqbal M and Sundaraj K and Mohamad K and Palaniappan R and Mesquita E and Satiyan M	10.1186/1744-9081-10-12	no			no	no urban exposure
Sympathetic Nervous System and Exercise Affects Cognition in Youth (SNEACY): study protocol for a randomized crossover trial.	2021	Trials	22	1	154	Raine LB and McDonald K and Shigeta TT and Hsieh SS and Hunt J and Chiarlitti NA and Lim M and Gebhardt K and Collins N and De Lisio M and Mullen SP and Kramer AF and Hillman C	10.1186/s13063-021-05096-w	no			no	no urban exposure,wrong publication type
Spiking Neural Networks Diagnosis of ADHD subtypes through EEG Signals Evaluation.	2022	Annual International Conference of the IEEE Engineering in Medicine and Biology Society. IEEE Engineering in Medicine and Biology Society. Annual International Conference	2022		3166-3169	Pedrollo GR and Franco AR and Bagesteiro LB and Balbinot A	10.1109/EMBC48229.2022.9871223	no			no	no urban exposure
Riemannian classifier enhances the accuracy of machine-learning-based diagnosis of PTSD using resting EEG.	2020	Progress in neuro-psychopharmacology & biological psychiatry	102		109960	Kim YW and Kim S and Shim M and Jin MJ and Jeon H and Lee SH and Im CH	10.1016/j.pnpbp.2020.109960	no			no	no urban exposure
Partial sleep deprivation does not alter processes involved in semantic word priming: event-related potential evidence.	2015	Brain and cognition	94		17-23	Tavakoli P and Muller-Gass A and Campbell K	10.1016/j.bandc.2014.12.003	no			no	no urban exposure
Practice changes beta power at rest and its modulation during movement in healthy subjects but not in patients with Parkinson's disease.	2015	Brain and behavior	5	10	e00374	Moisello C and Blanco D and Lin J and Panday P and Kelly SP and Quartarone A and Di Rocco A and Cirelli C and Tononi G and Ghilardi MF	10.1002/brb3.374	no			no	no urban exposure
Sleep in the spider monkey (Ateles geoffroyi): A semi-restrictive, non-invasive, polysomnographic study.	2015	American journal of primatology	77	2	200-10	Cruz-Aguilar MA and Ayala-Guerrero F and Jiménez-Anguiano A and Santillán-Doherty AM and García-Orduña F and Velázquez-Moctezuma J	10.1002/ajp.22322	no			no	animal study
Resting-state fMRI reveals network disintegration during delirium.	2018	NeuroImage. Clinical	20		35-41	van Montfort SJT and van Dellen E and van den Bosch AMR and Otte WM and Schutte MJL and Choi SH and Chung TS and Kyeong S and Slooter AJC and Kim JJ	10.1016/j.nicl.2018.06.024	no			no	no urban exposure
The Effect of Forest Video Using Virtual Reality on the Stress Reduction of University Students Focused on C University in Korea.	2021	International journal of environmental research and public health	18	23		Jo SH and Park JS and Yeon PS	10.3390/ijerph182312805	no			no	virtual exposure
Surprise disrupts cognition via a fronto-basal ganglia suppressive mechanism.	2016	Nature communications	7		11195	Wessel JR and Jenkinson N and Brittain JS and Voets SH and Aziz TZ and Aron AR	10.1038/ncomms11195	no			no	no urban exposure
The restorative effects of short-term exposure to nature in immersive virtual environments (IVEs) as evidenced by participants' brain activities.	2023	Journal of environmental management	326		116830	Zhang G and Wu G and Yang J	10.1016/j.jenvman.2022.116830	no			no	virtual exposure
Recursive Bayesian Coding for BCIs.	2017	IEEE transactions on neural systems and rehabilitation engineering : a publication of the IEEE Engineering in Medicine and Biology Society	25	6	704-714	Higger M and Quivira F and Akcakaya M and Moghadamfalahi M and Nezamfar H and Cetin M and Erdogmus D	10.1109/TNSRE.2016.2590959	no			no	wrong outcome,no urban exposure
The democratic aspect of machine learning: Limitations and opportunities for Parkinson's disease.	2019	Movement disorders : official journal of the Movement Disorder Society	34	2	164-166	Bonanni L	10.1002/mds.27600	no			no	no abstract,wrong outcome,no urban exposure
Recognize enhanced temporal-spatial-spectral features with a parallel multi-branch CNN and GRU.	2023	Medical & biological engineering & computing	61	8	2013-2032	Wang L and Li M and Zhang L	10.1007/s11517-023-02857-4	no			no	no urban exposure
The EEG correlates of the TMS-induced EMG silent period in humans.	2013	NeuroImage	83		120-34	Farzan F and Barr MS and Hoppenbrouwers SS and Fitzgerald PB and Chen R and Pascual-Leone A and Daskalakis ZJ	10.1016/j.neuroimage.2013.06.059	no			no	wrong outcome,no urban exposure
Serotonergic central tone in Parkinson's disease with fatigue: Evidence from the loudness dependence of auditory evoked potentials (LDAEP).	2021	Neuroscience letters	764		136242	Pauletti C and Mannarelli D and Locuratolo N and Maffucci A and Currà A and Marinelli L and Fattapposta F	10.1016/j.neulet.2021.136242	no			no	no urban exposure
The frontostriatal subtype of mild cognitive impairment in Parkinson's disease, but not the posterior cortical one, is associated with specific EEG alterations.	2022	Cortex; a journal devoted to the study of the nervous system and behavior	153		166-177	Betrouni N and Devignes Q and Bayot M and Derambure P and Defebvre L and Leentjens AF and Delval A and Dujardin K	10.1016/j.cortex.2022.04.015	no			no	wrong outcome,no urban exposure
The Functional Alterations in Top-Down Attention Streams of Parkinson's disease Measured by EEG.	2018	Scientific reports	8	1	10609	Bin Yoo H and Concha EO and De Ridder D and Pickut BA and Vanneste S	10.1038/s41598-018-29036-y	no			no	wrong outcome,no urban exposure
Simple and difficult mathematics in children: a minimum spanning tree EEG network analysis.	2014	Neuroscience letters	576		28-33	Vourkas M and Karakonstantaki E and Simos PG and Tsirka V and Antonakakis M and Vamvoukas M and Stam C and Dimitriadis S and Micheloyannis S	10.1016/j.neulet.2014.05.048	no			no	no urban exposure
Spatiotemporal features of β-γ phase-amplitude coupling in Parkinson's disease derived from scalp EEG.	2021	Brain : a journal of neurology	144	2	487-503	Gong R and Wegscheider M and Mühlberg C and Gast R and Fricke C and Rumpf JJ and Nikulin VV and Knösche TR and Classen J	10.1093/brain/awaa400	no			no	no urban exposure
Visualising numerals: An ERPs study with the attentional SNARC task.	2018	Cortex; a journal devoted to the study of the nervous system and behavior	101		1-15	Pinto M and Fattorini E and Lasaponara S and D'Onofrio M and Fortunato G and Doricchi F	10.1016/j.cortex.2017.12.015	no			no	no urban exposure
Sleep microstructure in Parkinson's disease: cycling alternating pattern (CAP) as a sensitive marker of early NREM sleep instability.	2019	Sleep medicine	61		57-62	Priano L and Bigoni M and Albani G and Sellitti L and Giacomotti E and Picconi R and Cremascoli R and Zibetti M and Lopiano L and Mauro A	10.1016/j.sleep.2019.03.025	no			no	no urban exposure
Real driving at night--predicting lane departures from physiological and subjective sleepiness.	2014	Biological psychology	101		18-23	Hallvig D and Anund A and Fors C and Kecklund G and Åkerstedt T	10.1016/j.biopsycho.2014.07.001	no			no	no urban exposure
Visual attention to motion stimuli and its neural correlates in cannabis users.	2018	The European journal of neuroscience	47	3	269-276	Mikulskaya E and Martin F	10.1111/ejn.13810	no			no	no urban exposure
Spatio-temporal dynamics of large-scale electrophysiological networks during cognitive action control in healthy controls and Parkinson's disease patients.	2022	NeuroImage	258		119331	Duprez J and Tabbal J and Hassan M and Modolo J and Kabbara A and Mheich A and Drapier S and Vérin M and Sauleau P and Wendling F and Benquet P and Houvenaghel JF	10.1016/j.neuroimage.2022.119331	no			no	no urban exposure
The Impact of Subthalamic Deep Brain Stimulation on Sleep-Wake Behavior: A Prospective Electrophysiological Study in 50 Parkinson Patients.	2017	Sleep	40	5		Baumann-Vogel H and Imbach LL and Sürücü O and Stieglitz L and Waldvogel D and Baumann CR and Werth E	10.1093/sleep/zsx033	no			no	wrong outcome,no urban exposure
Phase lag index and spectral power as QEEG features for identification of patients with mild cognitive impairment in Parkinson's disease.	2019	Clinical neurophysiology : official journal of the International Federation of Clinical Neurophysiology	130	10	1937-1944	Chaturvedi M and Bogaarts JG and Kozak Cozac VV and Hatz F and Gschwandtner U and Meyer A and Fuhr P and Roth V	10.1016/j.clinph.2019.07.017	no			no	no urban exposure
α and θ oscillations in the subthalamic nucleus are potential biomarkers for Parkinson's disease with depressive symptoms.	2021	Parkinsonism & related disorders	90		98-104	Sun Y and Wang Z and Hu K and Mo Y and Cao P and Hou X and He X and Zhang S and Xue S	10.1016/j.parkreldis.2021.07.023	no			no	no urban exposure
The P3a wave: A reliable neurophysiological measure of Parkinson's disease duration and severity.	2015	Clinical neurophysiology : official journal of the International Federation of Clinical Neurophysiology	126	11	2142-9	Solís-Vivanco R and Rodríguez-Violante M and Rodríguez-Agudelo Y and Schilmann A and Rodríguez-Ortiz U and Ricardo-Garcell J	10.1016/j.clinph.2014.12.024	no			no	no urban exposure
Single-channel EEG sleep stage classification based on a streamlined set of statistical features in wavelet domain.	2017	Medical & biological engineering & computing	55	2	343-352	da Silveira TL and Kozakevicius AJ and Rodrigues CR	10.1007/s11517-016-1519-4	no			no	no urban exposure
Relationship between oscillatory activity in the cortico-basal ganglia network and parkinsonism in MPTP-treated monkeys.	2014	Neurobiology of disease	68		156-66	Devergnas A and Pittard D and Bliwise D and Wichmann T	10.1016/j.nbd.2014.04.004	no			no	animal study,no urban exposure
Prolonged disorders of consciousness: A response to a "critical evaluation of the new UK guidelines.".	2022	Clinical rehabilitation	36	9	1267-1275	Wade DT and Turner-Stokes L and Playford ED and Allanson J and Pickard J	10.1177/02692155221099704	no			no	study design,wrong publication type
Tenuigenin promotes non-rapid eye movement sleep via the GABA(A) receptor and exerts somnogenic effect in a MPTP mouse model of Parkinson's disease.	2023	Biomedicine & pharmacotherapy = Biomedecine & pharmacotherapie	165		115259	Zhang D and Zhang W and Deng S and Liu L and Wei H and Xue F and Yang H and Wang X and Fan Z	10.1016/j.biopha.2023.115259	no			no	animal study,no urban exposure
The histamine H3 receptor antagonist thioperamide rescues circadian rhythm and memory function in experimental parkinsonism.	2017	Translational psychiatry	7	4	e1088	Masini D and Lopes-Aguiar C and Bonito-Oliva A and Papadia D and Andersson R and Fisahn A and Fisone G	10.1038/tp.2017.58	no			no	animal study
Predictive potential of preoperative electroencephalogram for neuropsychological change following subthalamic nucleus deep brain stimulation in Parkinson's disease.	2019	Acta neurochirurgica	161	10	2049-2058	Yakufujiang M and Higuchi Y and Aoyagi K and Yamamoto T and Abe M and Okahara Y and Izumi M and Nagano O and Yamanaka Y and Hirano S and Shiina A and Murata A and Iwadate Y	10.1007/s00701-019-03991-5	no			no	no urban exposure
Resting state oscillations suggest a motor component of Parkinson's Impulse Control Disorders.	2019	Clinical neurophysiology : official journal of the International Federation of Clinical Neurophysiology	130	11	2065-2075	Spay C and Meyer G and Lio G and Pezzoli G and Ballanger B and Cilia R and Boulinguez P	10.1016/j.clinph.2019.08.015	no			no	no urban exposure
Psychopathic traits are differentially associated with efficiency of neural communication.	2018	Psychophysiology	55	9	e13194	Tillem S and van Dongen J and Brazil IA and Baskin-Sommers A	10.1111/psyp.13194	no			no	no urban exposure
Weighted network measures reveal differences between dementia types: An EEG study.	2020	Human brain mapping	41	6	1573-1590	Mehraram R and Kaiser M and Cromarty R and Graziadio S and O'Brien JT and Killen A and Taylor JP and Peraza LR	10.1002/hbm.24896	no			no	no urban exposure
Reduction in Alpha Peak Frequency and Coherence on Quantitative Electroencephalography in Patients with Schizophrenia.	2018	Journal of Korean medical science	33	26	e179	Yeum TS and Kang UG	10.3346/jkms.2018.33.e179	no			no	no urban exposure
Preclinical profile of a dopamine D1 potentiator suggests therapeutic utility in neurological and psychiatric disorders.	2018	Neuropharmacology	128		351-365	Bruns RF and Mitchell SN and Wafford KA and Harper AJ and Shanks EA and Carter G and O'Neill MJ and Murray TK and Eastwood BJ and Schaus JM and Beck JP and Hao J and Witkin JM and Li X and Chernet E and Katner JS and Wang H and Ryder JW and Masquelin ME and Thompson LK and Love PL and Maren DL and Falcone JF and Menezes MM and Zhang L and Yang CR and Svensson KA	10.1016/j.neuropharm.2017.10.032	no			no	no urban exposure,wrong publication type
Resting-state EEG alpha/theta ratio related to neuropsychological test performance in Parkinson's Disease.	2021	Clinical neurophysiology : official journal of the International Federation of Clinical Neurophysiology	132	3	756-764	Jaramillo-Jimenez A and Suarez-Revelo JX and Ochoa-Gomez JF and Carmona Arroyave JA and Bocanegra Y and Lopera F and Buriticá O and Pineda-Salazar DA and Moreno Gómez L and Tobón Quintero CA and Borda MG and Bonanni L and Ffytche DH and Brønnick K and Aarsland D	10.1016/j.clinph.2021.01.001	no			no	no urban exposure
Using Virtual Reality to Examine the Neural and Physiological Responses to Height and Perturbations in Quiet Standing.	2019	Annual International Conference of the IEEE Engineering in Medicine and Biology Society. IEEE Engineering in Medicine and Biology Society. Annual International Conference	2019		5233-5236	Kaur R and Sun R and Ziegelman L and Sowers R and Hernandez ME	10.1109/EMBC.2019.8857647	no			no	no urban exposure
Verbal communication about drug dosage balances drug reduction in Parkinson's disease: Behavioral and electrophysiological evidences.	2019	Parkinsonism & related disorders	65		184-189	Carlino E and Piedimonte A and Romagnolo A and Guerra G and Frisaldi E and Vighetti S and Lopiano L and Benedetti F	10.1016/j.parkreldis.2019.06.015	no			no	wrong outcome,no urban exposure
The difference of mild cognitive impairment in Parkinson's disease from amnestic mild cognitive impairment: Deeper power decrement and no phase-locking in visual event-related responses.	2019	International journal of psychophysiology : official journal of the International Organization of Psychophysiology	139		48-58	Yener GG and Fide E and Özbek Y and Emek-Savaş DD and Aktürk T and Çakmur R and Güntekin B	10.1016/j.ijpsycho.2019.03.002	no			no	no urban exposure
Temporal changes of beta rhythms and rotation-related negativity reflect switches in motor imagery.	2014	Annual International Conference of the IEEE Engineering in Medicine and Biology Society. IEEE Engineering in Medicine and Biology Society. Annual International Conference	2014		1326-9	Yokoyama H and Nambu I and Izawa J and Wada Y	10.1109/EMBC.2014.6943843	no			no	no urban exposure
Rejecting deep brain stimulation artefacts from MEG data using ICA and mutual information.	2016	Journal of neuroscience methods	268		131-41	Abbasi O and Hirschmann J and Schmitz G and Schnitzler A and Butz M	10.1016/j.jneumeth.2016.04.010	no			no	wrong outcome,no urban exposure
Ventral Medial Thalamic Nucleus Promotes Synchronization of Increased High Beta Oscillatory Activity in the Basal Ganglia-Thalamocortical Network of the Hemiparkinsonian Rat.	2016	The Journal of neuroscience : the official journal of the Society for Neuroscience	36	15	4196-208	Brazhnik E and McCoy AJ and Novikov N and Hatch CE and Walters JR	10.1523/JNEUROSCI.3582-15.2016	no			no	animal study
Psychogenic nonepileptic seizures during the COVID-19 pandemic in New York City - A distinct response from the epilepsy experience.	2021	Epilepsy & behavior : E&B	123		108255	Rosengard JL and Ferastraoaru V and Donato J and Haut SR	10.1016/j.yebeh.2021.108255	no			no	no urban exposure
Subthalamic nucleus involvement in executive functions with increased cognitive load: a subthalamic nucleus and anterior cingulate cortex depth recording study.	2014	Journal of neural transmission (Vienna, Austria : 1996)	121	10	1287-96	Aulická SR and Jurák P and Chládek J and Daniel P and Halámek J and Baláž M and Bočková M and Chrastina J and Rektor I	10.1007/s00702-014-1191-5	no			no	wrong outcome,no urban exposure
Using off-the-shelf lossy compression for wireless home sleep staging.	2015	Journal of neuroscience methods	246		142-52	Lan KC and Chang DW and Kuo CE and Wei MZ and Li YH and Shaw FZ and Liang SF	10.1016/j.jneumeth.2015.03.013	no			no	no urban exposure
Processing of Local and Global Auditory Deviants in Parkinson Disease: Electrophysiological Evidence for Enhanced Attention Capture.	2019	Cognitive and behavioral neurology : official journal of the Society for Behavioral and Cognitive Neurology	32	1	31-38	Heldmann M and Teichmann S and Al-Khaled M and Brüggemann N and Münte TF	10.1097/WNN.0000000000000185	no			no	no urban exposure
Sporadic Creutzfeldt-Jakob disease (sCJD) with asymmetric findings.	2014	BMJ case reports	2014			Khilari M and Chakkalakkoombil SV and Wadwekar V and Nair PP	10.1136/bcr-2013-203007	no			no	no urban exposure,wrong publication type
Patients with Parkinson׳s disease are less affected than healthy persons by relevant response-unrelated features in visual search.	2014	Neuropsychologia	62		38-47	Verleger R and Koerbs A and Graf J and Śmigasiewicz K and Schroll H and Hamker FH	10.1016/j.neuropsychologia.2014.07.004	no			no	no urban exposure
Visual object separation resolves competitive interactions in somatosensory cortex evoked signals during concurrent vibrotactile stimulation of the left and right hand.	2017	Biological psychology	125		154-162	Pang CY and Müller MM	10.1016/j.biopsycho.2017.03.010	no			no	no urban exposure
Subthalamic nucleus beta and gamma activity is modulated depending on the level of imagined grip force.	2017	Experimental neurology	293		53-61	Fischer P and Pogosyan A and Cheeran B and Green AL and Aziz TZ and Hyam J and Little S and Foltynie T and Limousin P and Zrinzo L and Hariz M and Samuel M and Ashkan K and Brown P and Tan H	10.1016/j.expneurol.2017.03.015	no			no	wrong outcome,no urban exposure
Subthalamic nucleus activity dissociates proactive and reactive inhibition in patients with Parkinson's disease.	2014	NeuroImage	91		273-81	Benis D and David O and Lachaux JP and Seigneuret E and Krack P and Fraix V and Chabardès S and Bastin J	10.1016/j.neuroimage.2013.10.070	no			no	wrong outcome,no urban exposure
Real-Time Navigation in Google Street View((®)) Using a Motor Imagery-Based BCI.	2023	Sensors (Basel, Switzerland)	23	3		Yang L and Van Hulle MM	10.3390/s23031704	no			no	no urban exposure
Spontaneous Swallowing during All-Night Sleep in Patients with Parkinson Disease in Comparison with Healthy Control Subjects.	2016	Sleep	39	4	847-54	Uludag IF and Tiftikcioglu BI and Ertekin C	10.5665/sleep.5640	no			no	no urban exposure
Transcranial direct current stimulation changes resting state functional connectivity: A large-scale brain network modeling study.	2016	NeuroImage	140		174-87	Kunze T and Hunold A and Haueisen J and Jirsa V and Spiegler A	10.1016/j.neuroimage.2016.02.015	no			no	no urban exposure
Tracing the physiological response and behavioral performance of drivers at different levels of mental workload using driving simulators.	2020	Journal of safety research	72		213-223	Zokaei M and Jafari MJ and Khosrowabadi R and Nahvi A and Khodakarim S and Pouyakian M	10.1016/j.jsr.2019.12.022	no			no	virtual exposure,no urban exposure
Quantitative EEG reflects non-dopaminergic disease severity in Parkinson's disease.	2018	Clinical neurophysiology : official journal of the International Federation of Clinical Neurophysiology	129	8	1748-1755	Geraedts VJ and Marinus J and Gouw AA and Mosch A and Stam CJ and van Hilten JJ and Contarino MF and Tannemaat MR	10.1016/j.clinph.2018.04.752	no			no	wrong outcome,no urban exposure
Paroxysmal Slow-Wave Events Are Uncommon in Parkinson's Disease.	2023	Sensors (Basel, Switzerland)	23	2		Milikovsky DZ and Sharabi Y and Giladi N and Mirelman A and Sosnik R and Fahoum F and Maidan I	10.3390/s23020918	no			no	no urban exposure
Optimal set of EEG features for emotional state classification and trajectory visualization in Parkinson's disease.	2014	International journal of psychophysiology : official journal of the International Organization of Psychophysiology	94	3	482-95	Yuvaraj R and Murugappan M and Ibrahim NM and Sundaraj K and Omar MI and Mohamad K and Palaniappan R	10.1016/j.ijpsycho.2014.07.014	no			no	no urban exposure
Prestimulus Low-Alpha Frontal Networks Are Associated with Pareidolias in Parkinson's Disease.	2021	Brain connectivity	11	9	772-782	Revankar GS and Kajiyama Y and Hattori N and Shimokawa T and Nakano T and Mihara M and Mori E and Mochizuki H	10.1089/brain.2020.0992	no			no	no urban exposure
Sleep-wake stage detection with single channel ECG and hybrid machine learning model in patients with obstructive sleep apnea.	2021	Physical and engineering sciences in medicine	44	1	63-77	Bozkurt F and Uçar MK and Bilgin C and Zengin A	10.1007/s13246-020-00953-5	no			no	wrong outcome,no urban exposure
Population-neuroscience study of the Tokyo TEEN Cohort (pn-TTC): Cohort longitudinal study to explore the neurobiological substrates of adolescent psychological and behavioral development.	2019	Psychiatry and clinical neurosciences	73	5	231-242	Okada N and Ando S and Sanada M and Hirata-Mogi S and Iijima Y and Sugiyama H and Shirakawa T and Yamagishi M and Kanehara A and Morita M and Yagi T and Hayashi N and Koshiyama D and Morita K and Sawada K and Ikegame T and Sugimoto N and Toriyama R and Masaoka M and Fujikawa S and Kanata S and Tada M and Kirihara K and Yahata N and Araki T and Jinde S and Kano Y and Koike S and Endo K and Yamasak…	10.1111/pcn.12814	no			no	no urban exposure
Random topology organization and decreased visual processing of internet addiction: Evidence from a minimum spanning tree analysis.	2019	Brain and behavior	9	3	e01218	Wang H and Sun Y and Lv J and Bo S	10.1002/brb3.1218	no			no	no urban exposure
Surgical management of medically refractory epilepsy due to early childhood stroke.	2014	Journal of neurosurgery. Pediatrics	14	1	58-67	Ghatan S and McGoldrick P and Palmese C and La Vega-Talbott M and Kang H and Kokoszka MA and Goodman RR and Wolf SM	10.3171/2014.3.PEDS13440	no			no	wrong outcome,no urban exposure
Use of high-density EEG in patients with Parkinson's disease treated with deep brain stimulation.	2020	Biomedical papers of the Medical Faculty of the University Palacky, Olomouc, Czechoslovakia	164	4	366-370	Buril J and Burilova P and Pokorna A and Balaz M	10.5507/bp.2020.042	no			no	study design,wrong outcome
Pupil-linked arousal modulates network-level EEG signatures of attention reorienting during immersive multitasking.	2023	Journal of neural engineering	20	4		Lapborisuth P and Koorathota S and Sajda P	10.1088/1741-2552/acf1cb	no			no	virtual exposure
Oscillatory EEG-TMS Reactivity in Parkinson Disease.	2023	Journal of clinical neurophysiology : official publication of the American Electroencephalographic Society	40	3	263-268	Formaggio E and Tonellato M and Antonini A and Castiglia L and Gallo L and Manganotti P and Masiero S and Del Felice A	10.1097/WNP.0000000000000881	no			no	wrong outcome,no urban exposure
Rapid Extraction of the Spatial Distribution of Physical Saliency and Semantic Informativeness from Natural Scenes in the Human Brain.	2022	The Journal of neuroscience : the official journal of the Society for Neuroscience	42	1	97-108	Kiat JE and Hayes TR and Henderson JM and Luck SJ	10.1523/JNEUROSCI.0602-21.2021	no			no	virtual exposure,no urban exposure
Trial-by-trial source-resolved EEG responses to gait task challenges predict subsequent step adaptation.	2019	NeuroImage	199		691-703	Wagner J and Martínez-Cancino R and Makeig S	10.1016/j.neuroimage.2019.06.018	no			no	no urban exposure
The association between caffeine consumption and objective sleep variables is dependent on ADORA2A c.1083T>C genotypes.	2017	Sleep medicine	30		210-215	Nunes RA and Mazzotti DR and Hirotsu C and Andersen ML and Tufik S and Bittencourt L	10.1016/j.sleep.2016.06.038	no			no	no urban exposure
Spatio-temporal deep forest for emotion recognition based on facial electromyography signals.	2023	Computers in biology and medicine	156		106689	Xu M and Cheng J and Li C and Liu Y and Chen X	10.1016/j.compbiomed.2023.106689	no			no	method,no urban exposure
Spectral features of resting-state EEG in Parkinson's Disease: A multicenter study using functional data analysis.	2023	Clinical neurophysiology : official journal of the International Federation of Clinical Neurophysiology	151		28-40	Jaramillo-Jimenez A and Tovar-Rios DA and Ospina JA and Mantilla-Ramos YJ and Loaiza-López D and Henao Isaza V and Zapata Saldarriaga LM and Cadavid Castro V and Suarez-Revelo JX and Bocanegra Y and Lopera F and Pineda-Salazar DA and Tobón Quintero CA and Ochoa-Gomez JF and Borda MG and Aarsland D and Bonanni L and Brønnick K	10.1016/j.clinph.2023.03.363	no			no	no urban exposure
Prediction of individual responses to electroconvulsive therapy in patients with schizophrenia: Machine learning analysis of resting-state electroencephalography.	2020	Schizophrenia research	216		147-153	Min B and Kim M and Lee J and Byun JI and Chu K and Jung KY and Lee SK and Kwon JS	10.1016/j.schres.2019.12.012	no			no	no urban exposure
Prodromal local sleep disorders in a rat model of Parkinson's disease cholinopathy, hemiparkinsonism and hemiparkinsonism with cholinopathy.	2021	Behavioural brain research	397		112957	Petrovic J and Radovanovic L and Saponjic J	10.1016/j.bbr.2020.112957	no			no	animal study
Spatiotemporal EEG microstate analysis in drug-free patients with Parkinson's disease.	2020	NeuroImage. Clinical	25		102132	Chu C and Wang X and Cai L and Zhang L and Wang J and Liu C and Zhu X	10.1016/j.nicl.2019.102132	no			no	no urban exposure
Older Adult Mild Cognitive Impairment Prediction from Multiscale Entropy EEG Patterns in Reminiscent Interior Image Working Memory Paradigm.	2021	Annual International Conference of the IEEE Engineering in Medicine and Biology Society. IEEE Engineering in Medicine and Biology Society. Annual International Conference	2021		6345-6348	Rutkowski TM and Abe MS and Komendzinski T and Otake-Matsuura M	10.1109/EMBC46164.2021.9629480	no			no	no urban exposure
Predictive modeling of EEG time series for evaluating surgery targets in epilepsy patients.	2017	Human brain mapping	38	5	2509-2531	Steimer A and Müller M and Schindler K	10.1002/hbm.23537	no			no	no urban exposure
Specific patterns of coherence and phase lag index in particular regions as biomarkers of cognitive impairment in Parkinson's disease.	2023	Parkinsonism & related disorders	111		105436	Zawiślak-Fornagiel K and Ledwoń D and Bugdol M and Romaniszyn-Kania P and Małecki A and Gorzkowska A and Mitas AW	10.1016/j.parkreldis.2023.105436	no			no	no urban exposure
Resting State EEG Characteristics During Sedation With Midazolam or Propofol in Older Subjects.	2019	Clinical EEG and neuroscience	50	6	436-443	Numan T and van Dellen E and Vleggaar FP and van Vlieberghe P and Stam CJ and Slooter AJC	10.1177/1550059419838938	no			no	no urban exposure
Suppressive Control of Incentive Salience in Real-World Human Vision.	2023	The Journal of neuroscience : the official journal of the Society for Neuroscience	43	37	6415-6429	Hickey C and Acunzo D and Dell J	10.1523/JNEUROSCI.0766-23.2023	no			no	virtual exposure,no urban exposure
The effect of epoch length on estimated EEG functional connectivity and brain network organisation.	2016	Journal of neural engineering	13	3	036015	Fraschini M and Demuru M and Crobe A and Marrosu F and Stam CJ and Hillebrand A	10.1088/1741-2560/13/3/036015	no			no	no urban exposure
Resting-state connectivity after visuo-motor skill learning is inversely associated with offline consolidation in Parkinson's disease and healthy controls.	2018	Cortex; a journal devoted to the study of the nervous system and behavior	106		237-247	Manuel AL and Nicastro N and Schnider A and Guggisberg AG	10.1016/j.cortex.2018.06.005	no			no	no urban exposure
The impact of video gaming on cognitive functioning of people with schizophrenia (GAME-S): study protocol of a randomised controlled trial.	2021	BMC psychiatry	21	1	46	Välimäki M and Yang M and Lam YTJ and Lantta T and Palva M and Palva S and Yee B and Yip SH and Yu KD and Chang HCC and Cheng PYI and Bressington D	10.1186/s12888-020-03031-y	no			no	no urban exposure,wrong publication type
Resting-State Phase-Amplitude Coupling Between the Human Subthalamic Nucleus and Cortical Activity: A Simultaneous Intracranial and Scalp EEG Study.	2021	Brain topography	34	3	272-282	Damborská A and Lamoš M and Brunet D and Vulliemoz S and Bočková M and Deutschová B and Baláž M and Rektor I	10.1007/s10548-021-00822-8	no			no	no urban exposure
Parkinson's disease is characterized by sub-second resting-state spatio-oscillatory patterns: A contribution from deep convolutional neural network.	2022	NeuroImage. Clinical	36		103266	Shabanpour M and Kaboodvand N and Iravani B	10.1016/j.nicl.2022.103266	no			no	no urban exposure
Sleep efficiency and neurophysiological patterns in middle-aged men are associated with cognitive change over their adult life course.	2019	Journal of sleep research	28	4	e12793	Waser M and Lauritzen MJ and Fagerlund B and Osler M and Mortensen EL and Sørensen HBD and Jennum P	10.1111/jsr.12793	no			no	no urban exposure
Quantitative Electroencephalography Characteristics for Parkinson's Disease: A Systematic Review.	2020	Journal of Parkinson's disease	10	2	455-470	Shirahige L and Berenguer-Rocha M and Mendonça S and Rocha S and Rodrigues MC and Monte-Silva K	10.3233/JPD-191840	no			no	no urban exposure,wrong publication type
Prediction of Freezing of Gait in Patients with Parkinson's Disease Using EEG Signals.	2018	Studies in health technology and informatics	246		124-131	Handojoseno AMA and Naik GR and Gilat M and Shine JM and Nguyen TN and Ly QT and Lewis SJG and Nguyen HT		no			no	wrong outcome,no urban exposure
Predictive Power of Interictal Epileptiform Discharges in Fitness-to-Drive Evaluation.	2023	Neurology	101	9	e866-e878	Krestel H and Schreier DR and Sakiri E and von Allmen A and Abukhadra Y and Nirkko A and Steinlin M and Rosenow F and Markhus R and Schneider G and Jagella C and Mathis J and Blumenfeld H	10.1212/WNL.0000000000207531	no			no	virtual exposure,no urban exposure
Towards Cognitive Authentication for Smart Healthcare Applications.	2022	Sensors (Basel, Switzerland)	22	6		Sodhro AH and Sennersten C and Ahmad A	10.3390/s22062101	no			no	no urban exposure
SViT: A Spectral Vision Transformer for the Detection of REM Sleep Behavior Disorder.	2023	IEEE journal of biomedical and health informatics	27	9	4285-4292	Gunter KM and Brink-Kjaer A and Mignot E and Sorensen HBD and During E and Jennum P	10.1109/JBHI.2023.3292231	no			no	wrong outcome,no urban exposure
Quantitative and Qualitative Comparison of EEG-Based Neural Network Organization in Two Schizophrenia Groups Differing in the Duration of Illness and Disease Burden: Graph Analysis With Application of the Minimum Spanning Tree.	2019	Clinical EEG and neuroscience	50	4	231-241	Jonak K and Krukow P and Jonak KE and Grochowski C and Karakuła-Juchnowicz H	10.1177/1550059418807372	no			no	no urban exposure
Organization of the sleep-related neural systems in the brain of the river hippopotamus (Hippopotamus amphibius): A most unusual cetartiodactyl species.	2016	The Journal of comparative neurology	524	10	2036-58	Dell LA and Patzke N and Spocter MA and Bertelsen MF and Siegel JM and Manger PR	10.1002/cne.23930	no			no	animal study,no urban exposure
The functional role of beta oscillations in Parkinson's disease.	2014	Parkinsonism & related disorders	20		S44-8	Little S and Brown P	10.1016/S1353-8020(13)70013-0	no			no	no urban exposure
The contribution of executive control dysfunction to freezing of gait in Parkinson's disease.	2023	Clinical neurophysiology : official journal of the International Federation of Clinical Neurophysiology	152		75-89	Bayot M and Dujardin K and Gérard M and Braquet A and Tard C and Betrouni N and Defebvre L and Delval A	10.1016/j.clinph.2023.05.010	no			no	wrong outcome,no urban exposure
Real-Time Neurofeedback to Modulate β-Band Power in the Subthalamic Nucleus in Parkinson's Disease Patients.	2018	eNeuro	5	6		Fukuma R and Yanagisawa T and Tanaka M and Yoshida F and Hosomi K and Oshino S and Tani N and Kishima H	10.1523/ENEURO.0246-18.2018	no			no	no urban exposure
Pallidal stimulation in Parkinson disease differentially modulates local and network β activity.	2018	Journal of neural engineering	15	5	056016	Malekmohammadi M and Shahriari Y and AuYong N and O'Keeffe A and Bordelon Y and Hu X and Pouratian N	10.1088/1741-2552/aad0fb	no			no	no urban exposure
Psychophysiological Responses of Cut Flower Fragrances as an Olfactory Stimulation by Measurement of Electroencephalogram in Adults.	2022	International journal of environmental research and public health	19	18		Wu YT and Lee AY and Choi NY and Park SA	10.3390/ijerph191811639	no			no	no urban exposure
Suboptimal response to STN-DBS in Parkinson's disease can be identified via reaction times in a motor cognitive paradigm.	2020	Journal of neural transmission (Vienna, Austria : 1996)	127	12	1579-1588	Bočková M and Lamoš M and Klimeš P and Jurák P and Halámek J and Goldemundová S and Baláž M and Rektor I	10.1007/s00702-020-02254-3	no			no	no urban exposure
The Berlin Bimanual Test for Tetraplegia (BeBiTT): development, psychometric properties, and sensitivity to change in assistive hand exoskeleton application.	2023	Journal of neuroengineering and rehabilitation	20	1	17	Angerhöfer C and Vermehren M and Colucci A and Nann M and Koßmehl P and Niedeggen A and Kim WS and Chang WK and Paik NJ and Hömberg V and Soekadar SR	10.1186/s12984-023-01137-4	no			no	wrong outcome,no urban exposure
α-Synuclein BAC transgenic mice exhibit RBD-like behaviour and hyposmia: a prodromal Parkinson's disease model.	2020	Brain : a journal of neurology	143	1	249-265	Taguchi T and Ikuno M and Hondo M and Parajuli LK and Taguchi K and Ueda J and Sawamura M and Okuda S and Nakanishi E and Hara J and Uemura N and Hatanaka Y and Ayaki T and Matsuzawa S and Tanaka M and El-Agnaf OMA and Koike M and Yanagisawa M and Uemura MT and Yamakado H and Takahashi R	10.1093/brain/awz380	no			no	animal study
Simulation-based evaluation of an in-vehicle smart situation awareness enhancement system.	2018	Ergonomics	61	7	947-965	Gregoriades A and Sutcliffe A	10.1080/00140139.2018.1427803	no			no	wrong outcome,no urban exposure
Pallidal low β-low γ phase-amplitude coupling inversely correlates with Parkinson disease symptoms.	2017	Clinical neurophysiology : official journal of the International Federation of Clinical Neurophysiology	128	11	2165-2178	Tsiokos C and Malekmohammadi M and AuYong N and Pouratian N	10.1016/j.clinph.2017.08.001	no			no	no urban exposure
Pallidal Deep-Brain Stimulation Disrupts Pallidal Beta Oscillations and Coherence with Primary Motor Cortex in Parkinson's Disease.	2018	The Journal of neuroscience : the official journal of the Society for Neuroscience	38	19	4556-4568	Wang DD and de Hemptinne C and Miocinovic S and Ostrem JL and Galifianakis NB and San Luciano M and Starr PA	10.1523/JNEUROSCI.0431-18.2018	no			no	no urban exposure
Source activity during emotion processing and its relationship to cognitive impairment in Parkinson's disease.	2019	Journal of affective disorders	253		327-335	Iyer KK and Au TR and Angwin AJ and Copland DA and Dissanayaka NNW	10.1016/j.jad.2019.05.012	no			no	no urban exposure
Pallidal deep brain stimulation modulates excessive cortical high β phase amplitude coupling in Parkinson disease.	2018	Brain stimulation	11	3	607-617	Malekmohammadi M and AuYong N and Ricks-Oddie J and Bordelon Y and Pouratian N	10.1016/j.brs.2018.01.028	no			no	no urban exposure
Nonsinusoidal Beta Oscillations Reflect Cortical Pathophysiology in Parkinson's Disease.	2017	The Journal of neuroscience : the official journal of the Society for Neuroscience	37	18	4830-4840	Cole SR and van der Meij R and Peterson EJ and de Hemptinne C and Starr PA and Voytek B	10.1523/JNEUROSCI.2208-16.2017	no			no	no urban exposure
Predictive timing functions of cortical beta oscillations are impaired in Parkinson's disease and influenced by L-DOPA and deep brain stimulation of the subthalamic nucleus.	2015	NeuroImage. Clinical	9		436-49	Gulberti A and Moll CK and Hamel W and Buhmann C and Koeppen JA and Boelmans K and Zittel S and Gerloff C and Westphal M and Schneider TR and Engel AK	10.1016/j.nicl.2015.09.013	no			no	wrong outcome,no urban exposure
Sleep disorders in Parkinsonian macaques: effects of L-dopa treatment and pedunculopontine nucleus lesion.	2014	The Journal of neuroscience : the official journal of the Society for Neuroscience	34	27	9124-33	Belaid H and Adrien J and Laffrat E and Tandé D and Karachi C and Grabli D and Arnulf I and Clark SD and Drouot X and Hirsch EC and François C	10.1523/JNEUROSCI.0181-14.2014	no			no	wrong outcome,no urban exposure
Polysomnographic Predictors of Sleep, Motor, and Cognitive Dysfunction Progression in Parkinson's Disease.	2022	Current neurology and neuroscience reports	22	10	657-674	Dijkstra F and de Volder I and Viaene M and Cras P and Crosiers D	10.1007/s11910-022-01226-2	no			no	no urban exposure,wrong publication type
The REM sleep circuit and how its impairment leads to REM sleep behavior disorder.	2018	Cell and tissue research	373	1	245-266	Iranzo A	10.1007/s00441-018-2852-8	no			no	no urban exposure,wrong publication type
The Health Effects of 72 Hours of Simulated Wind Turbine Infrasound: A Double-Blind Randomized Crossover Study in Noise-Sensitive, Healthy Adults.	2023	Environmental health perspectives	131	3	37012	Marshall NS and Cho G and Toelle BG and Tonin R and Bartlett DJ and D'Rozario AL and Evans CA and Cowie CT and Janev O and Whitfeld CR and Glozier N and Walker BE and Killick R and Welgampola MS and Phillips CL and Marks GB and Grunstein RR	10.1289/EHP10757	no			no	no urban exposure | USER-NOTES: {"Ben"=>["Ist das ein urban exposure? keine Ahnung. \nIst es in-situ. I dont know?\n"]}
Striosomal dysfunction affects behavioral adaptation but not impulsivity-Evidence from X-linked dystonia-parkinsonism.	2017	Movement disorders : official journal of the Movement Disorder Society	32	4	576-584	Beste C and Mückschel M and Rosales R and Domingo A and Lee L and Ng A and Klein C and Münchau A	10.1002/mds.26895	no			no	wrong outcome,no urban exposure
Voluntary movements cause beta oscillations increase and broadband slope decrease in the subthalamic nucleus of parkinsonian patients.	2021	The European journal of neuroscience	53	7	2205-2213	Belova EM and Semenova U and Gamaleya AA and Tomskiy AA and Sedov A	10.1111/ejn.14715	no			no	wrong outcome,no urban exposure
Participation of the thalamic CM-Pf complex in movement performance in patients with dystonia.	2016	Movement disorders : official journal of the Movement Disorder Society	31	9	1398-404	Semenova U and Raeva S and Sedov A	10.1002/mds.26653	no			no	no urban exposure
Sleep dysfunction and EEG alterations in mice overexpressing alpha-synuclein.	2014	Journal of Parkinson's disease	4	3	531-539	McDowell KA and Shin D and Roos KP and Chesselet MF	10.3233/JPD-140374	no			no	animal study
Olfactory Function and Diffusion Tensor Imaging as Markers of Mild Cognitive Impairment in Early Stages of Parkinson's Disease.	2023	Clinical EEG and neuroscience	54	1	91-97	Stewart SA and Pimer L and Fisk JD and Rusak B and Leslie RA and Eskes G and Schoffer K and McKelvey JR and Rolheiser T and Khan MN and Robertson H and Good KP	10.1177/15500594211058263	no			no	no urban exposure
Theta burst stimulation modulates cerebellar-cortical connectivity in patients with progressive supranuclear palsy.	2014	Brain stimulation	7	1	29-35	Brusa L and Ponzo V and Mastropasqua C and Picazio S and Bonnì S and Di Lorenzo F and Iani C and Stefani A and Stanzione P and Caltagirone C and Bozzali M and Koch G	10.1016/j.brs.2013.07.003	no			no	no urban exposure
The Vagus Nerve Somatosensory-evoked Potential in Neural Disorders: Systematic Review and Illustrative Vignettes.	2022	Clinical EEG and neuroscience	53	3	256-263	Leon-Ariza JS and Mosquera MA and Siomin V and Fonseca A and Leon-Ariza DS and Gualdron MA and Leon-Sarmiento FE	10.1177/15500594211001221	no			no	study design,wrong publication type
Ten-Hour Exposure to Low-Dose Ketamine Enhances Corticostriatal Cross-Frequency Coupling and Hippocampal Broad-Band Gamma Oscillations.	2018	Frontiers in neural circuits	12		61	Ye T and Bartlett MJ and Schmit MB and Sherman SJ and Falk T and Cowen SL	10.3389/fncir.2018.00061	no			no	no urban exposure
Spectral and spatial distribution of subthalamic beta peak activity in Parkinson's disease patients.	2022	Experimental neurology	356		114150	Darcy N and Lofredi R and Al-Fatly B and Neumann WJ and Hübl J and Brücke C and Krause P and Schneider GH and Kühn A	10.1016/j.expneurol.2022.114150	no			no	no urban exposure
Subthalamic dynamic neural states correlate with motor symptoms in Parkinson's Disease.	2021	Clinical neurophysiology : official journal of the International Federation of Clinical Neurophysiology	132	11	2789-2797	Nie Y and Luo H and Li X and Geng X and Green AL and Aziz TZ and Wang S	10.1016/j.clinph.2021.07.022	no			no	no urban exposure
Subthalamic local field potentials in Parkinson's disease and isolated dystonia: An evaluation of potential biomarkers.	2016	Neurobiology of disease	89		213-22	Wang DD and de Hemptinne C and Miocinovic S and Qasim SE and Miller AM and Ostrem JL and Galifianakis NB and San Luciano M and Starr PA	10.1016/j.nbd.2016.02.015	no			no	no urban exposure
The temporal dynamics of reversal learning: P3 amplitude predicts valence-specific behavioral adjustment.	2016	Physiology & behavior	161		24-32	Donaldson KR and Ait Oumeziane B and Hélie S and Foti D	10.1016/j.physbeh.2016.03.034	no			no	no urban exposure
Single unit and beta oscillatory activities in subthalamic nucleus are modulated during visual choice preference.	2021	The European journal of neuroscience	53	7	2220-2233	Al-Ozzi TM and Botero-Posada LF and Lopez Rios AL and Hutchison WD	10.1111/ejn.14750	no			no	wrong outcome,no urban exposure
Quantitative EEG and cholinergic basal forebrain atrophy in Parkinson's disease and mild cognitive impairment.	2021	Neurobiology of aging	106		37-44	Rea RC and Berlot R and Martin SL and Craig CE and Holmes PS and Wright DJ and Bon J and Pirtošek Z and Ray NJ	10.1016/j.neurobiolaging.2021.05.023	no			no	no urban exposure
Scheduled Prophylactic 6-Hourly IV AcetaminopheN to Prevent Postoperative Delirium in Older CaRdiac SurgicAl Patients (PANDORA): protocol for a multicentre randomised controlled trial.	2021	BMJ open	11	3	e044346	Khera T and Mathur PA and Banner-Goodspeed VM and Narayanan S and Mcgourty M and Kelly L and Palihnich K and Novack L and Davis R and Talmor D and Marcantonio ER and Subramaniam B	10.1136/bmjopen-2020-044346	no			no	no urban exposure,wrong publication type
The Basal Ganglia Striosomes Affect the Modulation of Conflicts by Subliminal Information-Evidence from X-Linked Dystonia Parkinsonism.	2018	Cerebral cortex (New York, N.Y. : 1991)	28	7	2243-2252	Beste C and Mückschel M and Rosales R and Domingo A and Lee L and Ng A and Klein C and Münchau A	10.1093/cercor/bhx125	no			no	wrong outcome,no urban exposure
Spontaneous sensorimotor cortical activity is suppressed by deep brain stimulation in patients with advanced Parkinson's disease.	2018	Neuroscience letters	683		48-53	Luoma J and Pekkonen E and Airaksinen K and Helle L and Nurminen J and Taulu S and Mäkelä JP	10.1016/j.neulet.2018.06.041	no			no	no urban exposure
Patterns of Cortical Synchronization in Isolated Dystonia Compared With Parkinson Disease.	2015	JAMA neurology	72	11	1244-51	Miocinovic S and de Hemptinne C and Qasim S and Ostrem JL and Starr PA	10.1001/jamaneurol.2015.2561	no			no	no urban exposure
The significance of brain oscillations in motor sequence learning: Insights from Parkinson's disease.	2018	NeuroImage. Clinical	20		448-457	Meissner SN and Krause V and Südmeyer M and Hartmann CJ and Pollok B	10.1016/j.nicl.2018.08.009	no			no	no urban exposure
Subthalamic oscillations and phase amplitude coupling are greater in the more affected hemisphere in Parkinson's disease.	2017	Clinical neurophysiology : official journal of the International Federation of Clinical Neurophysiology	128	1	128-137	Shreve LA and Velisar A and Malekmohammadi M and Koop MM and Trager M and Quinn EJ and Hill BC and Blumenfeld Z and Kilbane C and Mantovani A and Henderson JM and Brontë-Stewart H	10.1016/j.clinph.2016.10.095	no			no	no urban exposure
Seizure characteristics of epilepsy in childhood after acute encephalopathy with biphasic seizures and late reduced diffusion.	2015	Epilepsia	56	8	1286-93	Ito Y and Natsume J and Kidokoro H and Ishihara N and Azuma Y and Tsuji T and Okumura A and Kubota T and Ando N and Saitoh S and Miura K and Negoro T and Watanabe K and Kojima S	10.1111/epi.13068	no			no	no urban exposure
The modulatory effect of self-paced and cued motor execution on subthalamic beta-bursts in Parkinson's disease: Evidence from deep brain recordings in humans.	2022	Neurobiology of disease	172		105818	Bichsel O and Stieglitz L and Oertel M and Baumann C and Gassert R and Imbach L	10.1016/j.nbd.2022.105818	no			no	wrong outcome,no urban exposure
Upregulation of GPR109A in Parkinson's disease.	2014	PloS one	9	10	e109818	Wakade C and Chong R and Bradley E and Thomas B and Morgan J	10.1371/journal.pone.0109818	no			no	no urban exposure
Novelty processing and memory formation in Parkinson's disease.	2014	Neuropsychologia	62		124-36	Schomaker J and Berendse HW and Foncke EM and van der Werf YD and van den Heuvel OA and Theeuwes J and Meeter M	10.1016/j.neuropsychologia.2014.07.016	no			no	no urban exposure
Startle Habituation and Midfrontal Theta Activity in Parkinson Disease.	2016	Journal of cognitive neuroscience	28	12	1923-1932	Chen KH and Okerstrom KL and Kingyon JR and Anderson SW and Cavanagh JF and Narayanan NS	10.1162/jocn_a_01012	no			no	no urban exposure
Subthalamic theta activity: a novel human subcortical biomarker for obsessive compulsive disorder.	2018	Translational psychiatry	8	1	118	Rappel P and Marmor O and Bick AS and Arkadir D and Linetsky E and Castrioto A and Tamir I and Freedman SA and Mevorach T and Gilad M and Bergman H and Israel Z and Eitan R	10.1038/s41398-018-0165-z	no			no	no urban exposure
Random Number Generation and Executive Functions in Parkinson's Disease: An Event-Related Brain Potential Study.	2015	Journal of Parkinson's disease	5	3	613-20	Münte TF and Joppich G and Däuper J and Schrader C and Dengler R and Heldmann M	10.3233/JPD-150575	no			no	no urban exposure
Spontaneous modulations of high-frequency cortical activity.	2021	Clinical neurophysiology : official journal of the International Federation of Clinical Neurophysiology	132	10	2391-2403	Ono H and Sonoda M and Silverstein BH and Sonoda K and Kubota T and Luat AF and Rothermel R and Sood S and Asano E	10.1016/j.clinph.2021.06.020	no			no	no urban exposure
Unified neural field theory of brain dynamics underlying oscillations in Parkinson's disease and generalized epilepsies.	2017	Journal of theoretical biology	428		132-146	Müller EJ and van Albada SJ and Kim JW and Robinson PA	10.1016/j.jtbi.2017.06.016	no			no	no urban exposure
Profiling Parkinson's disease cognitive phenotypes via resting-state magnetoencephalography.	2022	Journal of neurophysiology	127	1	279-289	Simon OB and Rojas DC and Ghosh D and Yang X and Rogers SE and Martin CS and Holden SK and Kluger BM and Buard I	10.1152/jn.00316.2021	no			no	no urban exposure
The N170 and face perception in psychiatric and neurological disorders: A systematic review.	2015	Clinical neurophysiology : official journal of the International Federation of Clinical Neurophysiology	126	6	1141-1158	Feuerriegel D and Churches O and Hofmann J and Keage HAD	10.1016/j.clinph.2014.09.015	no			no	study design,wrong publication type
Subthalamic neural entropy is a feature of freezing of gait in freely moving people with Parkinson's disease.	2017	Neurobiology of disease	108		288-297	Syrkin-Nikolau J and Koop MM and Prieto T and Anidi C and Afzal MF and Velisar A and Blumenfeld Z and Martin T and Trager M and Bronte-Stewart H	10.1016/j.nbd.2017.09.002	no			no	no urban exposure
The Entropy of Adaptively Segmented Beta Oscillations Predict Motor Improvement in Patients With Parkinson's Disease.	2022	IEEE transactions on bio-medical engineering	69	7	2333-2341	Velasco S and Branco L and Abosch A and Ince NF	10.1109/TBME.2022.3142716	no			no	no urban exposure
The Role of Monoaminergic Tones and Brain Metabolism in Cognition in De Novo Parkinson's Disease.	2022	Journal of Parkinson's disease	12	6	1945-1955	Orso B and Arnaldi D and Peira E and Famá F and Giorgetti L and Girtler N and Brugnolo A and Mattioli P and Biassoni E and Donniaquio A and Massa F and Bauckneht M and Miceli A and Morbelli S and Nobili F and Pardini M	10.3233/JPD-223308	no			no	no urban exposure
Enlarged Interior Built Environment Scale Modulates High-Frequency EEG Oscillations.	2022	eNeuro	9	5		Bower IS and Clark GM and Tucker R and Hill AT and Lum JAG and Mortimer MA and Enticott PG	10.1523/ENEURO.0104-22.2022	no		no		virtual exposure
Investigating the mental health implications of urban environments with neuroscientific methods and mobile technologies: A systematic literature review.	2021	Health & place	70		102597	Buttazzoni A and Parker A and Minaker L	10.1016/j.healthplace.2021.102597	no		no		study design
Information Contained in EEG Allows Characterization of Cognitive Decline in Neurodegenerative Disorders.	2023	Clinical EEG and neuroscience	54	4	391-398	Keller SM and Reyneke C and Gschwandtner U and Fuhr P	10.1177/15500594221120734	no		no		study design
Effects of Indoor Plants on Human Functions: A Systematic Review with Meta-Analyses.	2022	International journal of environmental research and public health	19	12		Han KT and Ruan LW and Liao LS	10.3390/ijerph19127454	no		no		study design
Hallucinations, somatic-functional disorders of PD-DLB as expressions of thalamic dysfunction.	2019	Movement disorders : official journal of the Movement Disorder Society	34	8	1100-1111	Onofrj M and Espay AJ and Bonanni L and Delli Pizzi S and Sensi SL	10.1002/mds.27781	no		no		no urban exposure
Driving performance and EEG fluctuations during on-the-road driving following sleep deprivation.	2016	Biological psychology	121		1-11	Perrier J and Jongen S and Vuurman E and Bocca ML and Ramaekers JG and Vermeeren A	10.1016/j.biopsycho.2016.09.010	no		no		no urban exposure
Implications of gamma band activity in the pedunculopontine nucleus.	2016	Journal of neural transmission (Vienna, Austria : 1996)	123	7	655-665	Garcia-Rill E and Luster B and D'Onofrio S and Mahaffey S and Bisagno V and Urbano FJ	10.1007/s00702-015-1485-2	no		no		no urban exposure
Effects of Restorative Environment and Presence on Anxiety and Depression Based on Interactive Virtual Reality Scenarios.	2022	International journal of environmental research and public health	19	13		Wang Z and Li Y and An J and Dong W and Li H and Ma H and Wang J and Wu J and Jiang T and Wang G	10.3390/ijerph19137878	no		no		virtual exposure
Maternal perinatal anxiety and neural responding to infant affective signals: Insights, challenges, and a road map for neuroimaging research.	2021	Neuroscience and biobehavioral reviews	131		387-399	Yatziv T and Vancor EA and Bunderson M and Rutherford HJV	10.1016/j.neubiorev.2021.09.043	no		no		study design
Fear Level Classification Based on Emotional Dimensions and Machine Learning Techniques.	2019	Sensors (Basel, Switzerland)	19	7		Bălan O and Moise G and Moldoveanu A and Leordeanu M and Moldoveanu F	10.3390/s19071738	no		no		no urban exposure
Effects of nature on restorative and cognitive benefits in indoor environment.	2023	Scientific reports	13	1	13199	Rhee JH and Schermer B and Han G and Park SY and Lee KH	10.1038/s41598-023-40408-x	no		no		no urban exposure
Game induced emotion analysis using electroencephalography.	2022	Computers in biology and medicine	145		105441	Khan A and Rasool S	10.1016/j.compbiomed.2022.105441	no		no		no urban exposure
MRASleepNet: a multi-resolution attention network for sleep stage classification using single-channel EEG.	2022	Journal of neural engineering	19	6		Yu R and Zhou Z and Wu S and Gao X and Bin G	10.1088/1741-2552/aca2de	no		no		no urban exposure
Neuroscience-driven discovery and development of sleep therapeutics.	2014	Pharmacology & therapeutics	141	3	300-34	Dresler M and Spoormaker VI and Beitinger P and Czisch M and Kimura M and Steiger A and Holsboer F	10.1016/j.pharmthera.2013.10.012	no		no		study design
EEG-Based Emotion Classification Using Stacking Ensemble Approach.	2022	Sensors (Basel, Switzerland)	22	21		Chatterjee S and Byun YC	10.3390/s22218550	no		no		no urban exposure
Neurobiological effects of urban built and natural environment on mental health: systematic review.	2023	Reviews on environmental health	38	1	169-179	Bolouki A	10.1515/reveh-2021-0137	no		no		study design
Evaluation of a Single-Channel EEG-Based Sleep Staging Algorithm.	2022	International journal of environmental research and public health	19	5		Zhao S and Long F and Wei X and Ni X and Wang H and Wei B	10.3390/ijerph19052845	no		no		no urban exposure
EEG-Based Automatic Sleep Staging Using Ontology and Weighting Feature Analysis.	2018	Computational and mathematical methods in medicine	2018		6534041	Zhang B and Lei T and Liu H and Cai H	10.1155/2018/6534041	no		no		no urban exposure
Integrating neural and ocular attention reorienting signals in virtual reality.	2022	Journal of neural engineering	18	6		Lapborisuth P and Koorathota S and Wang Q and Sajda P	10.1088/1741-2552/ac4593	no		no		virtual exposure
Exposure to Green and Historic Urban Environments and Mental Well-Being: Results from EEG and Psychometric Outcome Measures.	2022	International journal of environmental research and public health	19	20		Reece R and Bornioli A and Bray I and Alford C	10.3390/ijerph192013052	no		no		Virtual exposure,virtual exposure
Driver state examination--Treading new paths.	2016	Accident; analysis and prevention	91		157-65	Wascher E and Getzmann S and Karthaus M	10.1016/j.aap.2016.02.029	no		no		virtual exposure,no urban exposure
Exposure to Green, Blue and Historic Environments and Mental Well-Being: A Comparison between Virtual Reality Head-Mounted Display and Flat Screen Exposure.	2022	International journal of environmental research and public health	19	15		Reece R and Bornioli A and Bray I and Newbutt N and Satenstein D and Alford C	10.3390/ijerph19159457	no		no		virtual exposure
Neural correlates of local contextual processing across stimulus modalities and patient populations.	2015	Neuroscience and biobehavioral reviews	52		207-20	Fogelson N	10.1016/j.neubiorev.2015.02.016	no		no		study design
Effects of spatialized water-sound sequences for traffic noise masking on brain activities.	2022	The Journal of the Acoustical Society of America	152	1	172	Li J and Maffei L and Pascale A and Masullo M	10.1121/10.0012222	yes		yes			virtual exposure
Electroencephalogram Application for the Analysis of Stress Relief in the Seasonal Landscape.	2021	International journal of environmental research and public health	18	16		Wang Y and Xu M	10.3390/ijerph18168522	no		no		no urban exposure
Induction of specific brain oscillations may restore neural circuits and be used for the treatment of Alzheimer's disease.	2021	Journal of internal medicine	290	5	993-1009	Chan D and Suk HJ and Jackson B and Milman NP and Stark D and Beach SD and Tsai LH	10.1111/joim.13329	no		no		study design,no urban exposure
Investigating Methods for Cognitive Workload Estimation for Assistive Robots.	2022	Sensors (Basel, Switzerland)	22	18		Aygun A and Nguyen T and Haga Z and Aeron S and Scheutz M	10.3390/s22186834	no		no		no urban exposure
Human state anxiety classification framework using EEG signals in response to exposure therapy.	2022	PloS one	17	3	e0265679	Muhammad F and Al-Ahmadi S	10.1371/journal.pone.0265679	no		no		no urban exposure
Exercising is good for the brain but exercising outside is potentially better.	2023	Scientific reports	13	1	1140	Boere K and Lloyd K and Binsted G and Krigolson OE	10.1038/s41598-022-26093-2	yes		yes			no focus on urban exposure
NeuroPlace: Categorizing urban places according to mental states.	2017	PloS one	12	9	e0183890	Al-Barrak L and Kanjo E and Younis EMG	10.1371/journal.pone.0183890	yes		yes
EEG power spectral responses to wind farm compared with road traffic noise during sleep: A laboratory study.	2022	Journal of sleep research	31	3	e13517	Dunbar C and Catcheside P and Lechat B and Hansen K and Zajamsek B and Liebich T and Nguyen DP and Scott H and Lack L and Decup F and Vakulin A and Micic G	10.1111/jsr.13517	no		no		no urban exposure | USER-NOTES: {"Sophie"=>["Ist das n wirkliches urban exposure, weil nur Geräusche? "]}
Effects of one-pedal automobile operation on the driver's emotional state and cognitive workload.	2020	Applied ergonomics	88		103179	Sugimoto F and Kimura M and Takeda Y and Akamatsu M and Kitazaki S and Yajima K and Miki Y	10.1016/j.apergo.2020.103179	no		no		no urban exposure
Evaluation of neurofeedback in ADHD: the long and winding road.	2014	Biological psychology	95		108-15	Arns M and Heinrich H and Strehl U	10.1016/j.biopsycho.2013.11.013	no		no		study design
Driving-Induced Neurological Biomarkers in an Advanced Driver-Assistance System.	2021	Sensors (Basel, Switzerland)	21	21		Hussain I and Young S and Park SJ	10.3390/s21216985	no		no		virtual exposure
Feature-level fusion based on spatial-temporal of pervasive EEG for depression recognition.	2022	Computer methods and programs in biomedicine	226		107113	Zhang B and Wei D and Yan G and Lei T and Cai H and Yang Z	10.1016/j.cmpb.2022.107113	no		no		no urban exposure
Effect of levodopa on electroencephalographic biomarkers of the parkinsonian state.	2019	Journal of neurophysiology	122	1	290-299	Miller AM and Miocinovic S and Swann NC and Rajagopalan SS and Darevsky DM and Gilron R and de Hemptinne C and Ostrem JL and Starr PA	10.1152/jn.00141.2019	no		no		no urban exposure
Fearful faces modulate spatial processing in peripersonal space: An ERP study.	2021	Neuropsychologia	156		107827	Ellena G and Starita F and Haggard P and Romei V and Làdavas E	10.1016/j.neuropsychologia.2021.107827	no		no		no urban exposure
Effect of a Virtual Reality-Based Restorative Environment on the Emotional and Cognitive Recovery of Individuals with Mild-to-Moderate Anxiety and Depression.	2021	International journal of environmental research and public health	18	17		Li H and Dong W and Wang Z and Chen N and Wu J and Wang G and Jiang T	10.3390/ijerph18179053	no		no		virtual exposure
Information Transfer and Multifractal Analysis of EEG in Mild Blast-Induced TBI.	2021	Computational and mathematical methods in medicine	2021		6638724	Zorick T and Gaines KD and Berenji GR and Mandelkern MA and Smith J	10.1155/2021/6638724	no		no		no urban exposure
Functional Connectivity in Patients With Parkinson's Disease and Freezing of Gait Using Resting-State EEG and Graph Theory.	2022	Neurorehabilitation and neural repair	36	10	715-725	Bosch TJ and Espinoza AI and Mancini M and Horak FB and Singh A	10.1177/15459683221129282	no		no		no urban exposure
Electroencephalogram-Based Approaches for Driver Drowsiness Detection and Management: A Review.	2022	Sensors (Basel, Switzerland)	22	3		Li G and Chung WY	10.3390/s22031100	no		no		study design,wrong study design
Dynamic network communication as a unifying neural basis for cognition, development, aging, and disease.	2015	Biological psychiatry	77	12	1089-97	Voytek B and Knight RT	10.1016/j.biopsych.2015.04.016	no		no		no urban exposure
Effect of highway directional signs on driver mental workload and behavior using eye movement and brain wave.	2020	Accident; analysis and prevention	146		105705	Yang Y and Chen Y and Wu C and Easa SM and Lin W and Zheng X	10.1016/j.aap.2020.105705	no		no		virtual exposure,no urban exposure | USER-NOTES: {"Sophie"=>["Virtual exposure, aber auch nicht wirklich urban??"]}
Modulation of Sleep Architecture by Whole-Body Static Magnetic Exposure: A Study Based on EEG-Based Automatic Sleep Staging.	2022	International journal of environmental research and public health	19	2		Yang L and Jiang H and Ding X and Liao Z and Wei M and Li J and Wu T and Li C and Fang Y	10.3390/ijerph19020741	no		no		no urban exposure
Learning-based classification of valence emotion from electroencephalography.	2019	The International journal of neuroscience	129	11	1085-1093	Ramzan M and Dawn S	10.1080/00207454.2019.1634070	no		no		no urban exposure
Levodopa-induced dyskinesia in Parkinson disease: Sleep matters.	2018	Annals of neurology	84	6	905-917	Amato N and Manconi M and Möller JC and Sarasso S and Stanzione P and Staedler C and Kaelin-Lang A and Galati S	10.1002/ana.25360	no		no		no urban exposure
FUNCTIONAL CHANGES IN BRAIN ACTIVITY AFTER HYPNOSIS: Neurobiological Mechanisms and Application to Patients with a Specific Phobia-Limitations and Future Directions.	2019	The International journal of clinical and experimental hypnosis	67	4	449-474	Halsband U and Wolf TG	10.1080/00207144.2019.1650551	no		no		no urban exposure
Neural signatures of syntactic variation in speech planning.	2021	PLoS biology	19	1	e3001038	Sauppe S and Choudhary KK and Giroud N and Blasi DE and Norcliffe E and Bhattamishra S and Gulati M and Egurtzegi A and Bornkessel-Schlesewsky I and Meyer M and Bickel B	10.1371/journal.pbio.3001038	no		no		no urban exposure
Neurophysiological, psychological and behavioural correlates of rTMS treatment in alcohol dependence.	2016	Drug and alcohol dependence	158		147-53	Del Felice A and Bellamoli E and Formaggio E and Manganotti P and Masiero S and Cuoghi G and Rimondo C and Genetti B and Sperotto M and Corso F and Brunetto G and Bricolo F and Gomma M and Serpelloni G	10.1016/j.drugalcdep.2015.11.018	no		no		no urban exposure
Identification and classification of pathology and artifacts for human intracranial cognitive research.	2023	NeuroImage	270		119961	Long S and Bruzzone M and Mitropanopoulos S and Kalamangalam G and Gunduz A	10.1016/j.neuroimage.2023.119961	no		no		no urban exposure
Synchronized neural oscillations and the pathophysiology of Parkinson's disease.	2013	Current opinion in neurology	26	6	662-70	Oswal A and Brown P and Litvak V	10.1097/WCO.0000000000000034	no			no	study design,wrong publication type
Subthalamic and pallidal oscillatory activity in patients with Neurodegeneration with Brain Iron Accumulation type I (NBIA-I).	2019	Clinical neurophysiology : official journal of the International Federation of Clinical Neurophysiology	130	4	469-473	Huebl J and Poshtiban A and Brücke C and Siegert S and Bock A and Koziara H and Kmiec T and Rola R and Mandat T and Kühn AA	10.1016/j.clinph.2018.12.012	no			no	no urban exposure
Therapeutic effects of Wharton's jelly-derived Mesenchymal Stromal Cells on behaviors, EEG changes and NGF-1 in rat model of the Parkinson's disease.	2021	Journal of chemical neuroanatomy	113		101921	Jalali MS and Saki G and Farbood Y and Azandeh SS and Mansouri E and Ghasemi Dehcheshmeh M and Sarkaki A	10.1016/j.jchemneu.2021.101921	no			no	animal study,no urban exposure
The Application of Wearable Technology to Quantify Health and Wellbeing Co-benefits From Urban Wetlands.	2019	Frontiers in psychology	10		1840	Reeves JP and Knight AT and Strong EA and Heng V and Neale C and Cromie R and Vercammen A	10.3389/fpsyg.2019.01840	yes			yes
Physiological and medical findings in insomnia: implications for diagnosis and care.	2014	Sleep medicine reviews	18	2	111-22	Bonnet MH and Burton GG and Arand DL	10.1016/j.smrv.2013.02.003	no			no	study design,wrong publication type
Phase-coherence classification: A new wavelet-based method to separate local field potentials into local (in)coherent and volume-conducted components.	2017	Journal of neuroscience methods	291		198-212	von Papen M and Dafsari HS and Florin E and Gerick F and Timmermann L and Saur J	10.1016/j.jneumeth.2017.08.021	no			no	no urban exposure
Thalamocortical dysconnectivity in paroxysmal kinesigenic dyskinesia: Combining functional magnetic resonance imaging and diffusion tensor imaging.	2017	Movement disorders : official journal of the Movement Disorder Society	32	4	592-600	Long Z and Xu Q and Miao HH and Yu Y and Ding MP and Chen H and Liu ZR and Liao W	10.1002/mds.26905	no			no	no urban exposure
Striatal cholinergic interneurons generate beta and gamma oscillations in the corticostriatal circuit and produce motor deficits.	2016	Proceedings of the National Academy of Sciences of the United States of America	113	22	E3159-68	Kondabolu K and Roberts EA and Bucklin M and McCarthy MM and Kopell N and Han X	10.1073/pnas.1605658113	no			no	no urban exposure
Rapid eye movement sleep behavior disorder and the link to alpha-synucleinopathies.	2018	Clinical neurophysiology : official journal of the International Federation of Clinical Neurophysiology	129	8	1551-1564	Barone DA and Henchcliffe C	10.1016/j.clinph.2018.05.003	no			no	no urban exposure
Tick-Borne Encephalitis sequelae at long-term follow-up: a self-reported case-control study.	2016	Acta neurologica Scandinavica	134	6	434-441	Veje M and Nolskog P and Petzold M and Bergström T and Lindén T and Peker Y and Studahl M	10.1111/ane.12561	no			no	no urban exposure
Parkinsonian Rest Tremor Is Associated With Modulations of Subthalamic High-Frequency Oscillations.	2016	Movement disorders : official journal of the Movement Disorder Society	31	10	1551-1559	Hirschmann J and Butz M and Hartmann CJ and Hoogenboom N and Özkurt TE and Vesper J and Wojtecki L and Schnitzler A	10.1002/mds.26663	no			no	no urban exposure
Subthalamic nucleus phase-amplitude coupling correlates with motor impairment in Parkinson's disease.	2016	Clinical neurophysiology : official journal of the International Federation of Clinical Neurophysiology	127	4	2010-9	van Wijk BC and Beudel M and Jha A and Oswal A and Foltynie T and Hariz MI and Limousin P and Zrinzo L and Aziz TZ and Green AL and Brown P and Litvak V	10.1016/j.clinph.2016.01.015	no			no	no urban exposure
The theta-related firing activity of parvalbumin-positive neurons in the medial septum-diagonal band of Broca complex and their response to 5-HT1A receptor stimulation in a rat model of Parkinson's disease.	2014	Hippocampus	24	3	326-40	Li LB and Han LN and Zhang QJ and Sun YN and Wang Y and Feng J and Zhang L and Wang T and Chen L and Liu J	10.1002/hipo.22226	no			no	animal study
Psychophysiological restorative potential in cancer patients by virtual reality (VR)-based perception of natural environment.	2022	Frontiers in psychology	13		1003497	Song R and Chen Q and Zhang Y and Jia Q and He H and Gao T and Qiu L	10.3389/fpsyg.2022.1003497	no			no	virtual exposure
Subthalamic oscillatory activity and connectivity during gait in Parkinson's disease.	2018	NeuroImage. Clinical	19		396-405	Hell F and Plate A and Mehrkens JH and Bötzel K	10.1016/j.nicl.2018.05.001	no			no	no urban exposure
Subthalamic nucleus activity dynamics and limb movement prediction in Parkinson's disease.	2020	Brain : a journal of neurology	143	2	582-596	Khawaldeh S and Tinkhauser G and Shah SA and Peterman K and Debove I and Nguyen TAK and Nowacki A and Lachenmayer ML and Schuepbach M and Pollo C and Krack P and Woolrich M and Brown P	10.1093/brain/awz417	no			no	no urban exposure
Theta-phase closed-loop stimulation induces motor paradoxical responses in the rat model of Parkinson disease.	2018	Brain stimulation	11	1	231-238	Cordon I and Nicolás MJ and Arrieta S and Alegre M and Artieda J and Valencia M	10.1016/j.brs.2017.10.004	no			no	animal study
Tremor Reduction by Deep Brain Stimulation Is Associated With Gamma Power Suppression in Parkinson's Disease.	2015	Neuromodulation : journal of the International Neuromodulation Society	18	5	349-54	Beudel M and Little S and Pogosyan A and Ashkan K and Foltynie T and Limousin P and Zrinzo L and Hariz M and Bogdanovic M and Cheeran B and Green AL and Aziz T and Thevathasan W and Brown P	10.1111/ner.12297	no			no	wrong outcome,no urban exposure
The pilocarpine model of temporal lobe epilepsy: Marked intrastrain differences in female Sprague-Dawley rats and the effect of estrous cycle.	2016	Epilepsy & behavior : E&B	61		141-152	Brandt C and Bankstahl M and Töllner K and Klee R and Löscher W	10.1016/j.yebeh.2016.05.020	no			no	animal study
Subthalamic deep brain stimulation improves auditory sensory gating deficit in Parkinson's disease.	2015	Clinical neurophysiology : official journal of the International Federation of Clinical Neurophysiology	126	3	565-74	Gulberti A and Hamel W and Buhmann C and Boelmans K and Zittel S and Gerloff C and Westphal M and Engel AK and Schneider TR and Moll CK	10.1016/j.clinph.2014.06.046	no			no	wrong outcome,no urban exposure
The amplitude of low-frequency fluctuation predicts levodopa treatment response in patients with Parkinson's disease.	2021	Parkinsonism & related disorders	92		26-32	Yang B and Wang X and Mo J and Li Z and Gao D and Bai Y and Zou L and Zhang X and Zhao X and Wang Y and Liu C and Zhao B and Guo Z and Zhang C and Hu W and Zhang J and Zhang K	10.1016/j.parkreldis.2021.10.003	no			no	no urban exposure
Subthalamic involvement in monetary reward and its dysfunction in parkinsonian gamblers.	2015	Journal of neurology, neurosurgery, and psychiatry	86	3	355-8	Fumagalli M and Rosa M and Giannicola G and Marceglia S and Lucchiari C and Servello D and Franzini A and Pacchetti C and Romito L and Albanese A and Porta M and Pravettoni G and Priori A	10.1136/jnnp-2014-307912	no			no	wrong outcome,no urban exposure | USER-NOTES: {"Ben"=>["kein abstract vorhanden\n"]}
Sleep aspects on video-polysomnography in LRRK2 mutation carriers.	2015	Movement disorders : official journal of the Movement Disorder Society	30	13	1839-43	Ehrminger M and Leu-Semenescu S and Cormier F and Corvol JC and Vidailhet M and Debellemaniere E and Brice A and Arnulf I	10.1002/mds.26412	no			no	no urban exposure
Oscillatory subthalamic nucleus activity is modulated by dopamine during emotional processing in Parkinson's disease.	2014	Cortex; a journal devoted to the study of the nervous system and behavior	60		69-81	Huebl J and Spitzer B and Brücke C and Schönecker T and Kupsch A and Alesch F and Schneider GH and Kühn AA	10.1016/j.cortex.2014.02.019	no			no	no urban exposure
[Pathophysiology of tremor].	2018	Der Nervenarzt	89	4	408-415	Muthuraman M and Schnitzler A and Groppa S	10.1007/s00115-018-0490-8	no			no	no urban exposure,wrong publication type
Orexinergic neurons are involved in the chemosensory control of breathing during the dark phase in a Parkinson's disease model.	2018	Experimental neurology	309		107-118	Oliveira LM and Falquetto B and Moreira TS and Takakura AC	10.1016/j.expneurol.2018.08.004	no			no	no urban exposure
Therapeutic Garden With Contemplative Features Induces Desirable Changes in Mood and Brain Activity in Depressed Adults.	2022	Frontiers in psychiatry	13		757056	Olszewska-Guizzo A and Fogel A and Escoffier N and Sia A and Nakazawa K and Kumagai A and Dan I and Ho R	10.3389/fpsyt.2022.757056	yes			yes
Parkinson's Disease With Visual Hallucinations Is Associated With Epileptiform Activity on EEG.	2021	Frontiers in neurology	12		788632	Fry A and Singh D and Manganas L and Gordon ML and Christodoulou C and Leung HC and Schwartz GJ	10.3389/fneur.2021.788632	no			no	no urban exposure
Seizure and cognitive outcomes after resection of glioneuronal tumors in children.	2018	Epilepsia	59	1	170-178	Faramand AM and Barnes N and Harrison S and Gunny R and Jacques T and Tahir MZ and Varadkar SM and Cross HJ and Harkness W and Tisdall MM	10.1111/epi.13961	no			no	wrong outcome,no urban exposure
SASDL and RBATQ: Sparse Autoencoder With Swarm Based Deep Learning and Reinforcement Based Q-Learning for EEG Classification.	2022	IEEE open journal of engineering in medicine and biology	3		58-68	Prabhakar SK and Lee SW	10.1109/OJEMB.2022.3161837	no			no	no urban exposure
Tracking drivers' minds: Continuous evaluation of mental load and cognitive processing in a realistic driving simulator scenario by means of the EEG.	2023	Heliyon	9	7	e17904	Wascher E and Alyan E and Karthaus M and Getzmann S and Arnau S and Reiser JE	10.1016/j.heliyon.2023.e17904	no			no	virtual exposure
Watching Nature Videos Promotes Physiological Restoration: Evidence From the Modulation of Alpha Waves in Electroencephalography.	2022	Frontiers in psychology	13		871143	Grassini S and Segurini GV and Koivisto M	10.3389/fpsyg.2022.871143	no			no	virtual exposure
Research on the Method of Depression Detection by Single-Channel Electroencephalography Sensor.	2022	Frontiers in psychology	13		850159	Lei X and Ji W and Guo J and Wu X and Wang H and Zhu L and Chen L	10.3389/fpsyg.2022.850159	no			no	no urban exposure
Using Posterior EEG Theta Band to Assess the Effects of Architectural Designs on Landmark Recognition in an Urban Setting.	2020	Frontiers in human neuroscience	14		584385	Rounds JD and Cruz-Garza JG and Kalantari S	10.3389/fnhum.2020.584385	no			no	virtual exposure
The rotenone-induced rat model of Parkinson's disease: behavioral and electrophysiological findings.	2015	Behavioural brain research	279		52-61	von Wrangel C and Schwabe K and John N and Krauss JK and Alam M	10.1016/j.bbr.2014.11.002	no			no	animal study
Resting state activity and connectivity of the nucleus basalis of Meynert and globus pallidus in Lewy body dementia and Parkinson's disease dementia.	2020	NeuroImage	221		117184	Gratwicke J and Oswal A and Akram H and Jahanshahi M and Hariz M and Zrinzo L and Foltynie T and Litvak V	10.1016/j.neuroimage.2020.117184	no			no	wrong outcome,no urban exposure
The network of causal interactions for beta oscillations in the pedunculopontine nucleus, primary motor cortex, and subthalamic nucleus of walking parkinsonian rats.	2016	Experimental neurology	282		27-36	Li M and Zhou M and Wen P and Wang Q and Yang Y and Xiao H and Xie Z and Li X and Wang N and Wang J and Luo F and Chang J and Zhang W	10.1016/j.expneurol.2016.05.007	no			no	animal study,no urban exposure
Retrograde stenting of proximal lesions with carotid endarterectomy increases risk.	2016	Journal of vascular surgery	63	6	1517-23	Clouse WD and Ergul EA and Cambria RP and Brewster DC and Kwolek CJ and LaMuraglia GM and Patel VI and Conrad MF	10.1016/j.jvs.2016.01.028	no			no	wrong outcome,no urban exposure
Resting-state EEG measures cognitive impairment in Parkinson's disease.	2023	Research square				Anjum MF and Espinoza A and Cole R and Singh A and May P and Uc E and Dasgupta S and Narayanan N	10.21203/rs.3.rs-2666578/v1	no			no	wrong outcome,no urban exposure
Walk the plank! Using mobile electroencephalography to investigate emotional lateralization of immersive fear in virtual reality.	2023	Royal Society open science	10	5	221239	El Basbasse Y and Packheiser J and Peterburs J and Maymon C and Güntürkün O and Grimshaw G and Ocklenburg S	10.1098/rsos.221239	no			no	virtual exposure
WaaS architecture-driven depressive mood status quantitative analysis based on forehead EEG and self-rating tool.	2018	Brain informatics	5	2	15	Wan Z and Zhang H and Chen J and Zhou H and Yang J and Zhong N	10.1186/s40708-018-0093-y	no			no	no urban exposure
Parkinson's Disease Detection from Resting-State EEG Signals Using Common Spatial Pattern, Entropy, and Machine Learning Techniques.	2022	Diagnostics (Basel, Switzerland)	12	5		Aljalal M and Aldosari SA and AlSharabi K and Abdurraqeeb AM and Alturki FA	10.3390/diagnostics12051033	no			no	wrong outcome,no urban exposure
Pre-gelled Electrode Grid for Self-Applied EEG Sleep Monitoring at Home.	2022	Frontiers in neuroscience	16		883966	da Silva Souto CF and Pätzold W and Paul M and Debener S and Wolf KI	10.3389/fnins.2022.883966	no			no	no urban exposure
Prediction of Cognitive Load from Electroencephalography Signals Using Long Short-Term Memory Network.	2023	Bioengineering (Basel, Switzerland)	10	3		Yoo G and Kim H and Hong S	10.3390/bioengineering10030361	no			no	no urban exposure
The Enhancing NeuroImaging Genetics through Meta-Analysis Consortium: 10 Years of Global Collaborations in Human Brain Mapping.	2022	Human brain mapping	43	1	15-22	Thompson PM and Jahanshad N and Schmaal L and Turner JA and Winkler AM and Thomopoulos SI and Egan GF and Kochunov P	10.1002/hbm.25672	no			no	study design,wrong publication type
This Is Your Brain on Autopilot: Neural Indices of Driver Workload and Engagement During Partial Vehicle Automation.	2021	Human factors			187208211039091	McDonnell AS and Simmons TG and Erickson GG and Lohani M and Cooper JM and Strayer DL	10.1177/00187208211039091	yes			yes		no focus on urban exposure
Resting state EEG as biomarker of cognitive training and physical activity's joint effect in Parkinson's patients with mild cognitive impairment.	2023	Neurological research and practice	5	1	46	Trenado C and Trauberg P and Elben S and Dimenshteyn K and Folkerts AK and Witt K and Weiss D and Liepelt-Scarfone I and Kalbe E and Wojtecki L	10.1186/s42466-023-00273-5	no			no	no urban exposure
Systemic Review on Transcranial Electrical Stimulation Parameters and EEG/fNIRS Features for Brain Diseases.	2021	Frontiers in neuroscience	15		629323	Yang D and Shin YI and Hong KS	10.3389/fnins.2021.629323	no			no	study design,wrong publication type
Recognition of Consumer Preference by Analysis and Classification EEG Signals.	2020	Frontiers in human neuroscience	14		604639	Aldayel M and Ykhlef M and Al-Nafjan A	10.3389/fnhum.2020.604639	no			no	wrong outcome,no urban exposure
Random Forest Classification of Alcohol Use Disorder Using EEG Source Functional Connectivity, Neuropsychological Functioning, and Impulsivity Measures.	2020	Behavioral sciences (Basel, Switzerland)	10	3		Kamarajan C and Ardekani BA and Pandey AK and Chorlian DB and Kinreich S and Pandey G and Meyers JL and Zhang J and Kuang W and Stimus AT and Porjesz B	10.3390/bs10030062	no			no	no urban exposure
Effect of functional and effective brain connectivity in identifying vowels from articulation imagery procedures.	2022	Cognitive processing	23	4	593-618	Chengaiyan S and Anandan K	10.1007/s10339-022-01103-3	no		no		no urban exposure
Involuntary Attention Restoration During Exposure to Mobile-Based 360° Virtual Nature in Healthy Adults With Different Levels of Restorative Experience: Event-Related Potential Study.	2018	Journal of medical Internet research	20	11	e11152	Chung K and Lee D and Park JY	10.2196/11152	no		no		virtual exposure
Learning machines and sleeping brains: Automatic sleep stage classification using decision-tree multi-class support vector machines.	2015	Journal of neuroscience methods	250		94-105	Lajnef T and Chaibi S and Ruby P and Aguera PE and Eichenlaub JB and Samet M and Kachouri A and Jerbi K	10.1016/j.jneumeth.2015.01.022	no		no		no urban exposure
Effects of the road environment on the development of driver sleepiness in young male drivers.	2018	Accident; analysis and prevention	112		127-134	Ahlström C and Anund A and Fors C and Åkerstedt T	10.1016/j.aap.2018.01.012	no		no		virtual exposure | USER-NOTES: {"Ben"=>["Vielleicht relevant für die DIskussion. Ob das ein Experiment wäre was in-situ viel besser funktionieren würde, weil einem im Simulator natürlich überhaupt nichts passieren kann. "]}
Effectiveness of yellow color guardrail belt at freeway exits.	2020	Accident; analysis and prevention	146		105737	Yang Y and Chen J and Easa SM and Yu S and Zheng X	10.1016/j.aap.2020.105737	no		no		no urban exposure
Mixed Neural Network Approach for Temporal Sleep Stage Classification.	2018	IEEE transactions on neural systems and rehabilitation engineering : a publication of the IEEE Engineering in Medicine and Biology Society	26	2	324-333	Dong H and Supratak A and Pan W and Wu C and Matthews PM and Guo Y	10.1109/TNSRE.2017.2733220	no		no		no urban exposure
Multi-channel EEG recordings during a sustained-attention driving task.	2019	Scientific data	6	1	19	Cao Z and Chuang CH and King JK and Lin CT	10.1038/s41597-019-0027-4	no		no		virtual exposure,no urban exposure
Electroencephalography-based machine learning for cognitive profiling in Parkinson's disease: Preliminary results.	2019	Movement disorders : official journal of the Movement Disorder Society	34	2	210-217	Betrouni N and Delval A and Chaton L and Defebvre L and Duits A and Moonen A and Leentjens AFG and Dujardin K	10.1002/mds.27528	no		no		no urban exposure
Driver drowsiness detection using the in-ear EEG.	2016	Annual International Conference of the IEEE Engineering in Medicine and Biology Society. IEEE Engineering in Medicine and Biology Society. Annual International Conference	2016		4646-4649	Taeho Hwang and Miyoung Kim and Seunghyeok Hong and Kwang Suk Park	10.1109/EMBC.2016.7591763	no		no		no MH outcome,no urban exposure
EEG hyperscanning in motor rehabilitation: a position paper.	2021	Journal of neuroengineering and rehabilitation	18	1	98	Short MR and Hernandez-Pavon JC and Jones A and Pons JL	10.1186/s12984-021-00892-6	no		no		study design,no urban exposure
Electroencephalogram assessment of mental fatigue in visual search.	2015	Bio-medical materials and engineering	26		S1455-63	Fan X and Zhou Q and Liu Z and Xie F	10.3233/BME-151444	no		no		no urban exposure
End-to-end Deep Learning of Polysomnograms for Classification of REM Sleep Behavior Disorder.	2022	Annual International Conference of the IEEE Engineering in Medicine and Biology Society. IEEE Engineering in Medicine and Biology Society. Annual International Conference	2022		2941-2944	Brink-Kjaer A and Gunter KM and Mignot E and During E and Jennum P and Sorensen HBD	10.1109/EMBC48229.2022.9871576	no		no		no urban exposure
End-to-end fatigue driving EEG signal detection model based on improved temporal-graph convolution network.	2023	Computers in biology and medicine	152		106431	Jia H and Xiao Z and Ji P	10.1016/j.compbiomed.2022.106431	no		no		no urban exposure
Ensemble learning algorithm based on multi-parameters for sleep staging.	2019	Medical & biological engineering & computing	57	8	1693-1707	Wang Q and Zhao D and Wang Y and Hou X	10.1007/s11517-019-01978-z	no		no		no urban exposure
Ecology and neurophysiology of sleep in two wild sloth species.	2014	Sleep	37	4	753-61	Voirin B and Scriba MF and Martinez-Gonzalez D and Vyssotski AL and Wikelski M and Rattenborg NC	10.5665/sleep.3584	no		no		animal study
Evoked K-complexes and altered interaction between the central and autonomic nervous systems during sleep in alcohol use disorder.	2020	Alcohol (Fayetteville, N.Y.)	84		1-7	Willoughby AR and de Zambotti M and Baker FC and Colrain IM	10.1016/j.alcohol.2019.09.005	no		no		no urban exposure
Herbert Jasper in Paris and the Origin of Electromyography.	2023	Neurology	100	3	138-142	Leblanc R	10.1212/WNL.0000000000201483	no		no		no urban exposure
Exploring Psychophysiological Restoration and Individual Preference in the Different Environments Based on Virtual Reality.	2019	International journal of environmental research and public health	16	17		Gao T and Zhang T and Zhu L and Gao Y and Qiu L	10.3390/ijerph16173102	no		no		virtual exposure
Neural correlates of early adversity among Bangladeshi infants.	2019	Scientific reports	9	1	3507	Jensen SKG and Kumar S and Xie W and Tofail F and Haque R and Petri WA and Nelson CA	10.1038/s41598-019-39242-x	no		no		no urban exposure | USER-NOTES: {"Sophie"=>["Cognitive function als outcome??? "]}
EEG Resting-State Networks in Dementia with Lewy Bodies Associated with Clinical Symptoms.	2019	Neuropsychobiology	77	4	206-218	Aoki Y and Kazui H and Pascal-Marqui RD and Ishii R and Yoshiyama K and Kanemoto H and Suzuki Y and Sato S and Hata M and Canuet L and Iwase M and Ikeda M	10.1159/000495620	no		no		no urban exposure
Multiple classifier systems for automatic sleep scoring in mice.	2016	Journal of neuroscience methods	264		33-39	Gao V and Turek F and Vitaterna M	10.1016/j.jneumeth.2016.02.016	no		no		animal study
Effectiveness of Sleep Apnea Detection Based on One vs. Two Symmetrical EEG Channels.	2019	Annual International Conference of the IEEE Engineering in Medicine and Biology Society. IEEE Engineering in Medicine and Biology Society. Annual International Conference	2019		4056-4059	Prucnal MA and Polak AG	10.1109/EMBC.2019.8856632	no		no		no urban exposure
Electroencephalographic prodromal markers of dementia across conscious states in Parkinson's disease.	2016	Brain : a journal of neurology	139		1189-99	Latreille V and Carrier J and Gaudet-Fex B and Rodrigues-Brazète J and Panisset M and Chouinard S and Postuma RB and Gagnon JF	10.1093/brain/aww018	no		no		no urban exposure
Machine-learning-derived sleep-wake staging from around-the-ear electroencephalogram outperforms manual scoring and actigraphy.	2019	Journal of sleep research	28	2	e12786	Mikkelsen KB and Ebajemito JK and Bonmati-Carrion MA and Santhi N and Revell VL and Atzori G and Della Monica C and Debener S and Dijk DJ and Sterr A and de Vos M	10.1111/jsr.12786	no		no		no urban exposure
Evaluation of classification approaches for distinguishing brain states predictive of episodic memory performance from electroencephalography: Abbreviated Title: Evaluating methods of classifying memory states from EEG.	2022	NeuroImage	247		118851	Mirjalili S and Powell P and Strunk J and James T and Duarte A	10.1016/j.neuroimage.2021.118851	no		no		no urban exposure
Excessive sleepiness and sleep patterns in patients with epilepsy: a case-control study.	2013	Epilepsy & behavior : E&B	29	1	63-6	Pizzatto R and Lin K and Watanabe N and Campiolo G and Bicalho MA and Guarnieri R and Claudino R and Walz R and Sukys-Claudino L	10.1016/j.yebeh.2013.06.029	no		no		no MH outcome,no urban exposure
Eyeblink recognition improves fatigue prediction from single-channel forehead EEG in a realistic sustained attention task.	2020	Journal of neural engineering	17	3	036015	Ko LW and Komarov O and Lai WK and Liang WG and Jung TP	10.1088/1741-2552/ab909f	no		no		virtual exposure,no urban exposure
Functional connectivity and network analysis during hypoactive delirium and recovery from anesthesia.	2017	Clinical neurophysiology : official journal of the International Federation of Clinical Neurophysiology	128	6	914-924	Numan T and Slooter AJC and van der Kooi AW and Hoekman AML and Suyker WJL and Stam CJ and van Dellen E	10.1016/j.clinph.2017.02.022	no		no		no urban exposure
EEG Evaluation in a Neuropsychological Intervention Program Based on Virtual Reality in Adults with Parkinson's Disease.	2022	Biosensors	12	9		Muñoz D and Barria P and Cifuentes CA and Aguilar R and Baleta K and Azorín JM and Múnera M	10.3390/bios12090751	no		no		no urban exposure
Insomnia and sleepiness in Parkinson disease: associations with symptoms and comorbidities.	2013	Journal of clinical sleep medicine : JCSM : official publication of the American Academy of Sleep Medicine	9	11	1131-7	Chung S and Bohnen NI and Albin RL and Frey KA and Müller ML and Chervin RD	10.5664/jcsm.3150	no		no		no urban exposure
Fluctuations in cognition and alertness vary independently in dementia with Lewy bodies.	2014	Movement disorders : official journal of the Movement Disorder Society	29	1	83-9	Bliwise DL and Scullin MK and Trotti LM	10.1002/mds.25707	no		no		no urban exposure
Feature extraction of EEG signals based on functional data analysis and its application to recognition of driver fatigue state.	2021	Physiological measurement	41	12	125004	Shangguan P and Qiu T and Liu T and Zou S and Liu Z and Zhang S	10.1088/1361-6579/abc66e	no		no		no urban exposure
Inter-individual Differences in the Effects of Aircraft Noise on Sleep Fragmentation.	2016	Sleep	39	5	1107-10	McGuire S and Müller U and Elmenhorst EM and Basner M	10.5665/sleep.5764	no		no		no MH outcome,no urban exposure
Electroencephalographic findings related with mild cognitive impairment in idiopathic rapid eye movement sleep behavior disorder.	2013	Sleep	36	12	1893-9	Sasai T and Matsuura M and Inoue Y	10.5665/sleep.3224	no		no		no urban exposure
Growth faltering is associated with altered brain functional connectivity and cognitive outcomes in urban Bangladeshi children exposed to early adversity.	2019	BMC medicine	17	1	199	Xie W and Jensen SKG and Wade M and Kumar S and Westerlund A and Kakon SH and Haque R and Petri WA and Nelson CA	10.1186/s12916-019-1431-5	no		no		no urban exposure | USER-NOTES: {"Sophie"=>["Ist cognitive impairment etc. für dich ein MH Outcome? "]}
Driving Mode Selection through SSVEP-Based BCI and Energy Consumption Analysis.	2022	Sensors (Basel, Switzerland)	22	15		Wu J and Wang Z and Xu T and Sun C	10.3390/s22155631	no		no		no urban exposure
Effects of perinatal dioxin exposure on neonatal electroencephalography (EEG) activity of the quiet sleep stage in the most contaminated area from Agent Orange in Vietnam.	2021	International journal of hygiene and environmental health	232		113661	Pham NT and Nishijo M and Nghiem TTG and Pham TT and Tran NN and Le VQ and Vu TH and Tran HA and Phan HAV and Do Q and Takiguchi T and Nishino Y and Nishijo H	10.1016/j.ijheh.2020.113661	no		no		no urban exposure | USER-NOTES: {"Sophie"=>["Ist auch wieder cognitive, willst du das? ", "Ist halt in der Stadt, aber keine Ahnung ob dir das als exposure reicht ", "Ist in der Stadt, aber keine Ahnung nicht wirklich n exposure zur stadt sondern zu einer situation "]}
Electrophysiological Evidence for Alternative Motor Networks in REM Sleep Behavior Disorder.	2016	The Journal of neuroscience : the official journal of the Society for Neuroscience	36	46	11795-11800	Hackius M and Werth E and Sürücü O and Baumann CR and Imbach LL	10.1523/JNEUROSCI.2546-16.2016	no		no		no urban exposure
Identification of human mental workload levels in a language comprehension task with imbalance neurophysiological data.	2022	Computer methods and programs in biomedicine	224		107011	Wang G and Yin Z and Zhao M and Tian Y and Sun Z	10.1016/j.cmpb.2022.107011	no		no		no urban exposure
Machine Learning Identifies a Rat Model of Parkinson's Disease via Sleep-Wake Electroencephalogram.	2023	Neuroscience	510		1-8	Lu J and Sorooshyari SK	10.1016/j.neuroscience.2022.11.035	no		no		animal study
Electroencephalography Is a Good Complement to Currently Established Dementia Biomarkers.	2016	Dementia and geriatric cognitive disorders	42	1	80-92	Ferreira D and Jelic V and Cavallin L and Oeksengaard AR and Snaedal J and Høgh P and Andersen BB and Naik M and Engedal K and Westman E and Wahlund LO	10.1159/000448394	no		no		no urban exposure
Dysfunctional brain dynamics and their origin in Lewy body dementia.	2019	Brain : a journal of neurology	142	6	1767-1782	Schumacher J and Peraza LR and Firbank M and Thomas AJ and Kaiser M and Gallagher P and O'Brien JT and Blamire AM and Taylor JP	10.1093/brain/awz069	no		no		no urban exposure
EEG feature fusion for motor imagery: A new robust framework towards stroke patients rehabilitation.	2021	Computers in biology and medicine	137		104799	Al-Qazzaz NK and Alyasseri ZAA and Abdulkareem KH and Ali NS and Al-Mhiqani MN and Guger C	10.1016/j.compbiomed.2021.104799	no		no		no urban exposure
Investigating the power of eyes open resting state EEG for assisting in dementia diagnosis.	2022	Alzheimer's research & therapy	14	1	109	Jennings JL and Peraza LR and Baker M and Alter K and Taylor JP and Bauer R	10.1186/s13195-022-01046-z	no		no		no urban exposure
EEG-based neurophysiological indicators of hallucinations in Alzheimer's disease: Comparison with dementia with Lewy bodies.	2018	Neurobiology of aging	67		75-83	Dauwan M and Linszen MMJ and Lemstra AW and Scheltens P and Stam CJ and Sommer IE	10.1016/j.neurobiolaging.2018.03.013	no		no		no urban exposure
K-complexes Detection in EEG Signals using Fractal and Frequency Features Coupled with an Ensemble Classification Model.	2019	Neuroscience	422		119-133	Al-Salman W and Li Y and Wen P	10.1016/j.neuroscience.2019.10.034	no		no		no urban exposure
Electroencephalogram slowing predicts neurodegeneration in rapid eye movement sleep behavior disorder.	2016	Neurobiology of aging	37		74-81	Rodrigues Brazète J and Gagnon JF and Postuma RB and Bertrand JA and Petit D and Montplaisir J	10.1016/j.neurobiolaging.2015.10.007	no		no		no urban exposure
Multiplex Limited Penetrable Horizontal Visibility Graph from EEG Signals for Driver Fatigue Detection.	2019	International journal of neural systems	29	5	1850057	Cai Q and Gao ZK and Yang YX and Dang WD and Grebogi C	10.1142/S0129065718500570	no		no		virtual exposure,no urban exposure
EEG alpha spindles and prolonged brake reaction times during auditory distraction in an on-road driving study.	2014	Accident; analysis and prevention	62		110-8	Sonnleitner A and Treder MS and Simon M and Willmann S and Ewald A and Buchner A and Schrauf M	10.1016/j.aap.2013.08.026	no		no		no urban exposure
EEG recordings as a source for the detection of IRBD.	2015	Annual International Conference of the IEEE Engineering in Medicine and Biology Society. IEEE Engineering in Medicine and Biology Society. Annual International Conference	2015		606-9	Bisgaard S and Duun-Christensen B and Kempfner L and Sorensen HB and Jennum P	10.1109/EMBC.2015.7318435	no		no		no urban exposure
Slowing of EEG background activity in Parkinson's and Alzheimer's disease with early cognitive dysfunction.	2014	Frontiers in aging neuroscience	6		314	Benz N and Hatz F and Bousleiman H and Ehrensperger MM and Gschwandtner U and Hardmeier M and Ruegg S and Schindler C and Zimmermann R and Monsch AU and Fuhr P	10.3389/fnagi.2014.00314	no			no	no urban exposure
Validation of a Light EEG-Based Measure for Real-Time Stress Monitoring during Realistic Driving.	2022	Brain sciences	12	3		Sciaraffa N and Di Flumeri G and Germano D and Giorgi A and Di Florio A and Borghini G and Vozzi A and Ronca V and Varga R and van Gasteren M and Babiloni F and Aricò P	10.3390/brainsci12030304	no			no	wrong outcome,no urban exposure
The successful discrimination of depression from EEG could be attributed to proper feature extraction and not to a particular classification method.	2020	Cognitive neurodynamics	14	4	443-455	Čukić M and Stokić M and Simić S and Pokrajac D	10.1007/s11571-020-09581-x	no			no	no urban exposure
The research of constructing dynamic cognition model based on brain network.	2017	Saudi journal of biological sciences	24	3	548-555	Chunying F and Haifeng L and Lin M	10.1016/j.sjbs.2017.01.025	no			no	no urban exposure
Responses of functional brain networks in micro-expressions: An EEG study.	2022	Frontiers in psychology	13		996905	Zhao X and Chen J and Chen T and Wang S and Liu Y and Zeng X and Liu G	10.3389/fpsyg.2022.996905	no			no	no urban exposure
The influence of very preterm birth on adolescent EEG connectivity, network organization and long-term outcome.	2023	Clinical neurophysiology : official journal of the International Federation of Clinical Neurophysiology	154		49-59	van 't Westende C and Twilhaar ES and Stam CJ and de Kieviet JF and van Elburg RM and Oosterlaan J and van de Pol LA	10.1016/j.clinph.2023.07.004	no			no	no urban exposure
Reduced Regional NREM Sleep Slow-Wave Activity Is Associated With Cognitive Impairment in Parkinson Disease.	2021	Frontiers in neurology	12		618101	Schreiner SJ and Imbach LL and Valko PO and Maric A and Maqkaj R and Werth E and Baumann CR and Baumann-Vogel H	10.3389/fneur.2021.618101	no			no	no urban exposure
Reduced Effective Connectivity in the Motor Cortex in Parkinson's Disease.	2021	Brain sciences	11	9		Formaggio E and Rubega M and Rupil J and Antonini A and Masiero S and Toffolo GM and Del Felice A	10.3390/brainsci11091200	no			no	wrong outcome,no urban exposure
Sub-Scalp Implantable Telemetric EEG (SITE) for the Management of Neurological and Behavioral Disorders beyond Epilepsy.	2023	Brain sciences	13	8		Pacia SV	10.3390/brainsci13081176	no			no	no urban exposure,wrong publication type
Using long short term memory and convolutional neural networks for driver drowsiness detection.	2021	Accident; analysis and prevention	156		106107	Quddus A and Shahidi Zandi A and Prest L and Comeau FJE	10.1016/j.aap.2021.106107	no			no	virtual exposure,no urban exposure
Shifting Baselines: Longitudinal Reductions in EEG Beta Band Power Characterize Resting Brain Activity with Intensive Meditation.	2022	Mindfulness	13	10	2488-2506	Skwara AC and King BG and Zanesco AP and Saron CD	10.1007/s12671-022-01974-9	no			no	no urban exposure
The Effects of Sea and Road Transport on Physiological and Electroencephalographic Responses in Brahman Crossbred Heifers.	2019	Animals : an open access journal from MDPI	9	5		Zulkifli I and Abubakar AA and Sazili AQ and Goh YM and Imlan JC and Kaka U and Sabow AB and Awad EA and Othman AH and Raghazali R and Phillips CJC and Quaza Nizamuddin HN and Mitin H	10.3390/ani9050199	no			no	animal study,no urban exposure
Quantitative Electroencephalography as a Biomarker for Cognitive Dysfunction in Parkinson's Disease.	2021	Frontiers in aging neuroscience	13		804991	Novak K and Chase BA and Narayanan J and Indic P and Markopoulou K	10.3389/fnagi.2021.804991	no			no	no urban exposure
Relaxation Degree Analysis Using Frontal Electroencephalogram Under Virtual Reality Relaxation Scenes.	2021	Frontiers in neuroscience	15		719869	Zhang Y and Zhang L and Hua H and Jin J and Zhu L and Shu L and Xu X and Kuang F and Liu Y	10.3389/fnins.2021.719869	no			no	virtual exposure,no urban exposure
The Problem and Potential of TMS' Infinite Parameter Space: A Targeted Review and Road Map Forward.	2022	Frontiers in psychiatry	13		867091	Caulfield KA and Brown JC	10.3389/fpsyt.2022.867091	no			no	study design,wrong publication type
Revised Tunable Q-Factor Wavelet Transform for EEG-Based Epileptic Seizure Detection.	2023	IEEE transactions on neural systems and rehabilitation engineering : a publication of the IEEE Engineering in Medicine and Biology Society				Liu Z and Zhu B and Hu M and Deng Z and Zhang J	10.1109/TNSRE.2023.3257306	no			no	no urban exposure
Spatio-Temporal Fractal Dimension Analysis from Resting State EEG Signals in Parkinson's Disease.	2023	Entropy (Basel, Switzerland)	25	7		Ruiz de Miras J and Derchi CC and Atzori T and Mazza A and Arcuri P and Salvatore A and Navarro J and Saibene FL and Meloni M and Comanducci A	10.3390/e25071017	no			no	no urban exposure
Predicting Treatment Outcome in Major Depressive Disorder Using Serotonin 4 Receptor PET Brain Imaging, Functional MRI, Cognitive-, EEG-Based, and Peripheral Biomarkers: A NeuroPharm Open Label Clinical Trial Protocol.	2020	Frontiers in psychiatry	11		641	Köhler-Forsberg K and Jorgensen A and Dam VH and Stenbæk DS and Fisher PM and Ip CT and Ganz M and Poulsen HE and Giraldi A and Ozenne B and Jørgensen MB and Knudsen GM and Frokjaer VG	10.3389/fpsyt.2020.00641	no			no	no urban exposure,wrong publication type
Treatment of Neurodegeneration: Integrating Photobiomodulation and Neurofeedback in Alzheimer's Dementia and Parkinson's: A Review.	2019	Photobiomodulation, photomedicine, and laser surgery	37	10	623-634	Berman MH and Nichols TW	10.1089/photob.2019.4685	no			no	study design,wrong publication type
Preliminary Observations of Personalized Repetitive Magnetic Stimulation (PrTMS) Guided by EEG Spectra for Concussion.	2023	Brain sciences	13	8		Makale MT and Nybo C and Keifer J and Blum K and Dennen CA and Baron D and Sunder K and Elman I and Makale MR and Thanos PK and Murphy KT	10.3390/brainsci13081179	no			no	no urban exposure
Sleep scoring made easy-Semi-automated sleep analysis software and manual rescoring tools for basic sleep research in mice.	2015	MethodsX	2		232-40	Kreuzer M and Polta S and Gapp J and Schuler C and Kochs EF and Fenzl T	10.1016/j.mex.2015.04.005	no			no	animal study
The effect of deep brain stimulation in Parkinson's disease reflected in EEG microstates.	2023	NPJ Parkinson's disease	9	1	63	Lamoš M and Bočková M and Goldemundová S and Baláž M and Chrastina J and Rektor I	10.1038/s41531-023-00508-x	no			no	no urban exposure
Quantitative High Density EEG Brain Connectivity Evaluation in Parkinson's Disease: The Phase Locking Value (PLV).	2023	Journal of clinical medicine	12	4		di Biase L and Ricci L and Caminiti ML and Pecoraro PM and Carbone SP and Di Lazzaro V	10.3390/jcm12041450	no			no	no urban exposure
One Tap at a Time: Correlating Sensorimotor Synchronization with Brain Signatures of Temporal Processing.	2020	Cerebral cortex communications	1	1	tgaa036	D'Andrea-Penna GM and Iversen JR and Chiba AA and Khalil AK and Minces VH	10.1093/texcom/tgaa036	no			no	no urban exposure
Study of EEG microstates in Parkinson's disease: a potential biomarker?	2021	Cognitive neurodynamics	15	3	463-471	Pal A and Behari M and Goyal V and Sharma R	10.1007/s11571-020-09643-0	no			no	no urban exposure
Reliability of Family Dogs' Sleep Structure Scoring Based on Manual and Automated Sleep Stage Identification.	2020	Animals : an open access journal from MDPI	10	6		Gergely A and Kiss O and Reicher V and Iotchev I and Kovács E and Gombos F and Benczúr A and Galambos Á and Topál J and Kis A	10.3390/ani10060927	no			no	animal study,no urban exposure
Resting-state EEG reveals global network deficiency in prelingually deaf children with late cochlear implantation.	2022	Frontiers in pediatrics	10		909069	Lai K and Liu J and Wang J and Zheng Y and Liang M and Wang S	10.3389/fped.2022.909069	no			no	no urban exposure
Single-channel EEG classification of sleep stages based on REM microstructure.	2021	Healthcare technology letters	8	3	58-65	Rechichi I and Zibetti M and Borzì L and Olmo G and Lopiano L	10.1049/htl2.12007	no			no	no urban exposure
Prediction of antidepressant responses to non-invasive brain stimulation using frontal electroencephalogram signals: Cross-dataset comparisons and validation.	2023	Journal of affective disorders				Li CT and Chen CS and Cheng CM and Chen CP and Chen JP and Chen MH and Bai YM and Tsai SJ	10.1016/j.jad.2023.08.059	no			no	no urban exposure
Nucleus basalis of Meynert neuronal activity in Parkinson's disease.	2019	Journal of neurosurgery	132	2	574-582	Lee DJ and Milosevic L and Gramer R and Sasikumar S and Al-Ozzi TM and De Vloo P and Dallapiazza RF and Elias GJB and Cohn M and Kalia SK and Hutchison WD and Fasano A and Lozano AM	10.3171/2018.11.JNS182386	no			no	no urban exposure
Two-Channel Portable Biopotential Recording System Can Detect REM Sleep Behavioral Disorder: Validation Study with a Comparison of Polysomnography.	2022	Parkinson's disease	2022		1888682	Kataoka H and Takatani T and Sugie K	10.1155/2022/1888682	no			no	no urban exposure
Psychotherapy in the Framework of Embodied Cognition-Does Interpersonal Synchrony Influence Therapy Success?	2021	Frontiers in psychiatry	12		562490	Mende MA and Schmidt H	10.3389/fpsyt.2021.562490	no			no	no urban exposure,wrong publication type
Remote Patient Monitoring for Neuropsychiatric Disorders: A Scoping Review of Current Trends and Future Perspectives from Recent Publications and Upcoming Clinical Trials.	2022	Telemedicine journal and e-health : the official journal of the American Telemedicine Association	28	9	1235-1250	Sakamaki T and Furusawa Y and Hayashi A and Otsuka M and Fernandez J	10.1089/tmj.2021.0489	no			no	study design,wrong publication type
Real world evidence of improved attention and cognition during physical therapy paired with neuromodulation: a brain vital signs study.	2023	Frontiers in human neuroscience	17		1209480	Kirby ED and Jones CB and Fickling SD and Pawlowski G and Brodie SM and Boyd LA and Venter J and Moser N and Kalsi-Ryan S and Medvedev G and D'Arcy RCN	10.3389/fnhum.2023.1209480	no			no	no urban exposure
Seizures, Nonepileptic Events, Trauma, Anxiety, or All of the Above.	2019	Epilepsy currents	19	1	29-30	Salpekar J	10.1177/1535759718822842	no			no	no urban exposure
The Effect of Different Types of Exercise on Sleep Quality and Architecture in Parkinson Disease: A Single-Blinded Randomized Clinical Trial Protocol.	2023	Physical therapy				Cristini J and Potvin-Desrochers A and Seo F and MDPhD AD and Postuma RB and Rosa-Neto P and Carrier J and Amara AW and Steib S and Paquette C and Roig M	10.1093/ptj/pzad073	no			no	no urban exposure,wrong publication type
The Increase of Theta Power and Decrease of Alpha/Theta Ratio as a Manifestation of Cognitive Impairment in Parkinson's Disease.	2023	Journal of clinical medicine	12	4		Zawiślak-Fornagiel K and Ledwoń D and Bugdol M and Romaniszyn-Kania P and Małecki A and Gorzkowska A and Mitas AW	10.3390/jcm12041569	no			no	no urban exposure
Pervasive brain monitoring and data sharing based on multi-tier distributed computing and linked data technology.	2014	Frontiers in human neuroscience	8		370	Zao JK and Gan TT and You CK and Chung CE and Wang YT and Rodríguez Méndez SJ and Mullen T and Yu C and Kothe C and Hsiao CT and Chu SL and Shieh CK and Jung TP	10.3389/fnhum.2014.00370	no			no	no urban exposure
On Assessing Driver Awareness of Situational Criticalities: Multi-modal Bio-Sensing and Vision-Based Analysis, Evaluations, and Insights.	2020	Brain sciences	10	1		Siddharth S and Trivedi MM	10.3390/brainsci10010046	no			no	wrong outcome,no urban exposure
Patients with Disorders of Consciousness: Are They Nonconscious, Unconscious, or Subconscious? Expanding the Discussion.	2023	Brain sciences	13	5		Fingelkurts AA and Fingelkurts AA	10.3390/brainsci13050814	no			no	no urban exposure,wrong publication type
State Changes During Resting-State (Magneto)encephalographic Studies: The Effect of Drowsiness on Spectral, Connectivity, and Network Analyses.	2022	Frontiers in neuroscience	16		782474	Strijbis EMM and Timar YSS and Schoonhoven DN and Nauta IM and Kulik SD and de Ruiter LRJ and Schoonheim MM and Hillebrand A and Stam CJ	10.3389/fnins.2022.782474	no			no	no urban exposure
SeizFt: Interpretable Machine Learning for Seizure Detection Using Wearables.	2023	Bioengineering (Basel, Switzerland)	10	8		Al-Hussaini I and Mitchell CS	10.3390/bioengineering10080918	no			no	wrong outcome,no urban exposure
Parkinson's disease patients show impaired corrective grasp control and eye-hand coupling when reaching to grasp virtual objects.	2013	Neuroscience	254		205-21	Lukos JR and Snider J and Hernandez ME and Tunik E and Hillyard S and Poizner H	10.1016/j.neuroscience.2013.09.026	no			no	virtual exposure,no urban exposure
Topological Filtering of Dynamic Functional Brain Networks Unfolds Informative Chronnectomics: A Novel Data-Driven Thresholding Scheme Based on Orthogonal Minimal Spanning Trees (OMSTs).	2017	Frontiers in neuroinformatics	11		28	Dimitriadis SI and Salis C and Tarnanas I and Linden DE	10.3389/fninf.2017.00028	no			no	no urban exposure
Translational Pharmacology of PRAX-944, a Novel T-Type Calcium Channel Blocker in Development for the Treatment of Essential Tremor.	2022	Movement disorders : official journal of the Movement Disorder Society	37	6	1193-1201	Scott L and Puryear CB and Belfort GM and Raines S and Hughes ZA and Matthews LG and Ravina B and Wittmann M	10.1002/mds.28969	no			no	animal study,no urban exposure
Ocular fixations and presaccadic potentials to explain pareidolias in Parkinson's disease.	2020	Brain communications	2	1	fcaa073	Revankar GS and Hattori N and Kajiyama Y and Nakano T and Mihara M and Mori E and Mochizuki H	10.1093/braincomms/fcaa073	no			no	no urban exposure
Zonisamide for the Efficacy of Sleep Abnormality in Parkinson's Disease (ZEAL Study): A Protocol for Randomized Controlled Trials.	2021	Frontiers in neurology	12		741307	Kataoka H and Isogawa M and Inoue T and Hasebe M and Takashima R and Kasama S and Nanaura H and Kiriyama T and Kasahara M and Sugie K	10.3389/fneur.2021.741307	no			no	no urban exposure,wrong publication type
The interplay between structural and functional connectivity in early stage Parkinson's disease patients.	2022	Journal of the neurological sciences	442		120452	Droby A and Nosatzki S and Edry Y and Thaler A and Giladi N and Mirelman A and Maidan I	10.1016/j.jns.2022.120452	no			no	no urban exposure
The effects of gallic acid and vagotomy on motor function, intestinal transit, brain electrophysiology and oxidative stress alterations in a rat model of Parkinson's disease induced by rotenone.	2023	Life sciences	315		121356	Sheikhpour E and Mard SA and Farbood Y and Bavarsad K and Sarkaki A	10.1016/j.lfs.2022.121356	no			no	animal study
Progressive Pontine-Medullary Dysfunction Leads to REM Sleep Behavior Disorder Symptoms in a Chronic Model of Parkinson's Disease.	2021	Nature and science of sleep	13		1723-1736	Du L and Xu L and Liang T and Wing YK and Ke Y and Yung WH	10.2147/NSS.S328365	no			no	wrong outcome,no urban exposure
Hippocampal Interictal Spikes during Sleep Impact Long-Term Memory Consolidation.	2020	Annals of neurology	87	6	976-987	Lambert I and Tramoni-Negre E and Lagarde S and Roehri N and Giusiano B and Trebuchon-Da Fonseca A and Carron R and Benar CG and Felician O and Bartolomei F	10.1002/ana.25744	no		no		no urban exposure
Inter-hemispheric EEG coherence analysis in Parkinson's disease: assessing brain activity during emotion processing.	2015	Journal of neural transmission (Vienna, Austria : 1996)	122	2	237-52	Yuvaraj R and Murugappan M and Ibrahim NM and Sundaraj K and Omar MI and Mohamad K and Palaniappan R and Satiyan M	10.1007/s00702-014-1249-4	no		no		no urban exposure
Multi-class classification model for psychiatric disorder discrimination.	2023	International journal of medical informatics	170		104926	Emre İE and Erol Ç and Taş C and Tarhan N	10.1016/j.ijmedinf.2022.104926	no		no		no urban exposure
Meditation alters representations of peripersonal space: Evidence from auditory evoked potentials.	2020	Consciousness and cognition	83		102978	Nguyen VHH and Palmer SB and Aday JS and Davoli CC and Bloesch EK	10.1016/j.concog.2020.102978	no		no		no urban exposure
Machine learning approach to detect focal-onset seizures in the human anterior nucleus of the thalamus.	2020	Journal of neural engineering	17	6		Toth E and Kumar SS and Chaitanya G and Riley K and Balasubramanian K and Pati S	10.1088/1741-2552/abc1b7	no		no		no urban exposure
Machine learning for automated EEG-based biomarkers of cognitive impairment during Deep Brain Stimulation screening in patients with Parkinson's Disease.	2021	Clinical neurophysiology : official journal of the International Federation of Clinical Neurophysiology	132	5	1041-1048	Geraedts VJ and Koch M and Contarino MF and Middelkoop HAM and Wang H and van Hilten JJ and Bäck THW and Tannemaat MR	10.1016/j.clinph.2021.01.021	no		no		no urban exposure
K-complexes are a sensitive marker of noise-related sensory processing during sleep: a pilot study.	2021	Sleep	44	9		Lechat B and Hansen K and Micic G and Decup F and Dunbar C and Liebich T and Catcheside P and Zajamsek B	10.1093/sleep/zsab065	no		no		no MH outcome,no urban exposure
Impact of anesthetic regimen on the respiratory pattern, EEG microstructure and sleep in the rat model of cholinergic Parkinson's disease neuropathology.	2015	Neuroscience	304		1-13	Lazic K and Petrovic J and Ciric J and Kalauzi A and Saponjic J	10.1016/j.neuroscience.2015.07.020	no		no		animal study
Graph analysis of EEG resting state functional networks in dyslexic readers.	2016	Clinical neurophysiology : official journal of the International Federation of Clinical Neurophysiology	127	9	3165-3175	Fraga González G and Van der Molen MJW and Žarić G and Bonte M and Tijms J and Blomert L and Stam CJ and Van der Molen MW	10.1016/j.clinph.2016.06.023	no		no		no urban exposure
Functional brain connectivity during exposure to the scale and color of interior built environments.	2023	Human brain mapping	44	2	447-457	Bower IS and Hill AT and Enticott PG	10.1002/hbm.26061	no		no		virtual exposure,no urban exposure
Neural Networks to Recognize Patterns in Topographic Images of Cortical Electrical Activity of Patients with Neurological Diseases.	2022	Brain topography	35	4	464-480	de Meneses FGA and Teles AS and Nunes M and da Silva Farias D and Teixeira S	10.1007/s10548-022-00901-4	no		no		no urban exposure
Driver fatigue detection through multiple entropy fusion analysis in an EEG-based system.	2017	PloS one	12	12	e0188756	Min J and Wang P and Hu J	10.1371/journal.pone.0188756	no		no		virtual exposure,no urban exposure
Neurophysiological responses of globus pallidus internus during the auditory oddball task in Parkinson's disease.	2021	Neurobiology of disease	159		105490	Alanazi FI and Al-Ozzi TM and Kalia SK and Hodaie M and Lozano AM and Cohn M and Hutchison WD	10.1016/j.nbd.2021.105490	no		no		no urban exposure
Effects of Semantic Congruence on Sign Identification: An ERP Study.	2020	Human factors	62	5	800-811	Lu G and Hou G	10.1177/0018720819854880	no		no		no MH outcome,no urban exposure
Metabolomics-based Sleepiness Markers for Risk Prevention and Traffic Safety (ME-SMART): a monocentric, controlled, randomized, crossover trial.	2023	Trials	24	1	131	Scholz M and Lakaemper S and Keller K and Dobay A and Steuer AE and Landolt HP and Kraemer T	10.1186/s13063-023-07154-x	no		no		no MH outcome,no urban exposure
Evaluation of Motor Imagery-Based BCI methods in neurorehabilitation of Parkinson's Disease patients.	2020	Annual International Conference of the IEEE Engineering in Medicine and Biology Society. IEEE Engineering in Medicine and Biology Society. Annual International Conference	2020		3058-3061	Miladinovic A and Ajcevic M and Busan P and Jarmolowska J and Silveri G and Deodato M and Mezzarobba S and Battaglini PP and Accardo A	10.1109/EMBC44109.2020.9176651	no		no		no urban exposure
Driver drowsiness estimation using EEG signals with a dynamical encoder-decoder modeling framework.	2022	Scientific reports	12	1	2650	Arefnezhad S and Hamet J and Eichberger A and Frühwirth M and Ischebeck A and Koglbauer IV and Moser M and Yousefi A	10.1038/s41598-022-05810-x	no		no		no MH outcome,no urban exposure
Feature selection using regularized neighbourhood component analysis to enhance the classification performance of motor imagery signals.	2019	Computers in biology and medicine	107		118-126	Malan NS and Sharma S	10.1016/j.compbiomed.2019.02.009	no		no		no urban exposure
Effect of transcranial direct current stimulation on the psychomotor, cognitive, and motor performances of power athletes.	2021	Scientific reports	11	1	9731	Grosprêtre S and Grandperrin Y and Nicolier M and Gimenez P and Vidal C and Tio G and Haffen E and Bennabi D	10.1038/s41598-021-89159-7	no		no		no urban exposure
Genetic Activation, Inactivation, and Deletion Reveal a Limited And Nuanced Role for Somatostatin-Containing Basal Forebrain Neurons in Behavioral State Control.	2018	The Journal of neuroscience : the official journal of the Society for Neuroscience	38	22	5168-5181	Anaclet C and De Luca R and Venner A and Malyshevskaya O and Lazarus M and Arrigoni E and Fuller PM	10.1523/JNEUROSCI.2955-17.2018	no		no		animal study,no urban exposure
Neural Reactivity to Emotional Stimuli Prospectively Predicts the Impact of a Natural Disaster on Psychiatric Symptoms in Children.	2016	Biological psychiatry	80	5	381-9	Kujawa A and Hajcak G and Danzig AP and Black SR and Bromet EJ and Carlson GA and Kotov R and Klein DN	10.1016/j.biopsych.2015.09.008	no		no		no urban exposure
Neurophysiological investigation of auditory intensity dependence in patients with Parkinson's disease.	2021	Journal of neural transmission (Vienna, Austria : 1996)	128	3	345-356	De Keyser K and De Letter M and Santens P and Talsma D and Botteldooren D and Bockstael A	10.1007/s00702-021-02305-3	no		no		no urban exposure
Motorcycling performance and sleepiness during an extended ride on a dynamic simulator: relationship with stress biomarkers.	2020	Physiological measurement	41	10	104004	Bougard C and VanBeers P and Sauvet F and Drogou C and Guillard M and Dorey R and Gomez-Merino D and Dauguet J and Takillah S and Espié S and Chennaoui M and Léger D	10.1088/1361-6579/abb75e	no		no		no MH outcome,virtual exposure
Entrainment for attentional selection in Parkinson's disease.	2018	Cortex; a journal devoted to the study of the nervous system and behavior	99		166-178	Te Woerd ES and Oostenveld R and de Lange FP and Praamstra P	10.1016/j.cortex.2017.11.011	no		no		no urban exposure
Effective Connectivity for Decoding Electroencephalographic Motor Imagery Using a Probabilistic Neural Network.	2021	Sensors (Basel, Switzerland)	21	19		Awais MA and Yusoff MZ and Khan DM and Yahya N and Kamel N and Ebrahim M	10.3390/s21196570	no		no		no urban exposure
Evaluation of multi-feature auditory deviance detection in Parkinson's disease: a mismatch negativity study.	2021	Journal of neural transmission (Vienna, Austria : 1996)	128	5	645-657	De Groote E and Bockstael A and Botteldooren D and Santens P and De Letter M	10.1007/s00702-021-02341-z	no		no		no urban exposure
Machine Learning Based Hardware Architecture for DOA Measurement From Mice EEG.	2022	IEEE transactions on bio-medical engineering	69	1	314-324	Chowdhury MH and Eldaly ABM and Agadagba SK and Cheung RCC and Chan LLH	10.1109/TBME.2021.3093037	no		no		animal study
Estimation of eye closure degree using EEG sensors and its application in driver drowsiness detection.	2014	Sensors (Basel, Switzerland)	14	9	17491-515	Li G and Chung WY	10.3390/s140917491	no		no		no MH outcome,no urban exposure
Elevated synchrony in Parkinson disease detected with electroencephalography.	2015	Annals of neurology	78	5	742-50	Swann NC and de Hemptinne C and Aron AR and Ostrem JL and Knight RT and Starr PA	10.1002/ana.24507	no		no		no urban exposure
Investigating the Effect of Short Term Responsive VNS Therapy on Sleep Quality Using Automatic Sleep Staging.	2019	IEEE transactions on bio-medical engineering	66	12	3301-3309	Ravan M and Begnaud J	10.1109/TBME.2019.2903987	no		no		no urban exposure
Evaluating advanced driver-assistance system trainings using driver performance, attention allocation, and neural efficiency measures.	2020	Applied ergonomics	84		103036	Zahabi M and Abdul Razak AM and Shortz AE and Mehta RK and Manser M	10.1016/j.apergo.2019.103036	no		no		no MH outcome,no urban exposure
Monitoring driver fatigue using a single-channel electroencephalographic device: A validation study by gaze-based, driving performance, and subjective data.	2017	Accident; analysis and prevention	109		62-69	Morales JM and Díaz-Piedra C and Rieiro H and Roca-González J and Romero S and Catena A and Fuentes LJ and Di Stasi LL	10.1016/j.aap.2017.09.025	no		no		virtual exposure,no urban exposure
Effects of Childhood Gymnastics Program on Spatial Working Memory.	2017	Medicine and science in sports and exercise	49	12	2537-2547	Hsieh SS and Lin CC and Chang YK and Huang CJ and Hung TM	10.1249/MSS.0000000000001399	yes		yes			no focus on urban exposure
I focus only when I see your fear-fearful faces are not prioritized by attention when processed outside of awareness.	2023	Cerebral cortex (New York, N.Y. : 1991)	33	15	9233-9249	Doradzińska Ł and Bola M	10.1093/cercor/bhad194	no		no		no urban exposure
Machine learning approaches reveal subtle differences in breathing and sleep fragmentation in Phox2b-derived astrocytes ablated mice.	2021	Journal of neurophysiology	125	4	1164-1179	Silva TM and Borniger JC and Alves MJ and Alzate Correa D and Zhao J and Fadda P and Toland AE and Takakura AC and Moreira TS and Czeisler CM and Otero JJ	10.1152/jn.00155.2020	no		no		animal study
HyCLASSS: A Hybrid Classifier for Automatic Sleep Stage Scoring.	2018	IEEE journal of biomedical and health informatics	22	2	375-385	Li X and Cui L and Tao S and Chen J and Zhang X and Zhang GQ	10.1109/JBHI.2017.2668993	no		no		no urban exposure
Mind-Wandering Tends to Occur under Low Perceptual Demands during Driving.	2016	Scientific reports	6		21353	Lin CT and Chuang CH and Kerick S and Mullen T and Jung TP and Ko LW and Chen SA and King JT and McDowell K	10.1038/srep21353	no		no		virtual exposure,no urban exposure
Evaluation of Feature Selection Methods for Classification of Epileptic Seizure EEG Signals.	2022	Sensors (Basel, Switzerland)	22	8		Sánchez-Hernández SE and Salido-Ruiz RA and Torres-Ramos S and Román-Godínez I	10.3390/s22083066	no		no		no MH outcome,no urban exposure
Effects of task-switching on neural representations of ambiguous sound input.	2014	Neuropsychologia	64		218-29	Sussman ES and Bregman AS and Lee WW	10.1016/j.neuropsychologia.2014.09.039	no		no		no MH outcome,no urban exposure
Effectiveness of a Voice Smoke Alarm Using the Child's Name for Sleeping Children: A Randomized Trial.	2019	The Journal of pediatrics	205		250-256.e1	Smith GA and Chounthirath T and Splaingard M	10.1016/j.jpeds.2018.09.027	no		no		no urban exposure
IntelliSleepScorer, a software package with a graphic user interface for automated sleep stage scoring in mice based on a light gradient boosting machine algorithm.	2023	Scientific reports	13	1	4275	Wang LA and Kern R and Yu E and Choi S and Pan JQ	10.1038/s41598-023-31288-2	no		no		animal study
Evaluation of a Machine Learning Model Based on Pretreatment Symptoms and Electroencephalographic Features to Predict Outcomes of Antidepressant Treatment in Adults With Depression: A Prespecified Secondary Analysis of a Randomized Clinical Trial.	2020	JAMA network open	3	6	e206653	Rajpurkar P and Yang J and Dass N and Vale V and Keller AS and Irvin J and Taylor Z and Basu S and Ng A and Williams LM	10.1001/jamanetworkopen.2020.6653	no		no		no urban exposure
Dynamic cortical participation during bilateral, cyclical ankle movements: Effects of Parkinson's disease.	2018	PloS one	13	4	e0196177	Yoshida T and Masani K and Zabjek K and Popovic MR and Chen R	10.1371/journal.pone.0196177	no		no		no urban exposure
Large-scale network organization of EEG functional connectivity in newborn infants.	2017	Human brain mapping	38	8	4019-4033	Tóth B and Urbán G and Háden GP and Márk M and Török M and Stam CJ and Winkler I	10.1002/hbm.23645	no		no		no urban exposure
Estimating The Quality of Electroconvulsive Therapy Induced Seizures Using Decision Tree and Fuzzy Inference System Classifiers.	2018	Annual International Conference of the IEEE Engineering in Medicine and Biology Society. IEEE Engineering in Medicine and Biology Society. Annual International Conference	2018		3677-3680	Al-Kaysi AM and Al-Ani A and Galvez V and Colleen Loo K and Ling S and Tjeerd Boonstra W	10.1109/EMBC.2018.8513334	no		no		no urban exposure
Fronto-subthalamic phase synchronization and cross-frequency coupling during conflict processing.	2021	NeuroImage	238		118205	Zeng K and Drummond NM and Ghahremani A and Saha U and Kalia SK and Hodaie M and Lozano AM and Aron AR and Chen R	10.1016/j.neuroimage.2021.118205	no		no		no urban exposure
Mapping brain activity during loss of situation awareness: an EEG investigation of a basis for top-down influence on perception.	2014	Human factors	56	8	1428-52	Catherwood D and Edgar GK and Nikolla D and Alford C and Brookes D and Baker S and White S	10.1177/0018720814537070	yes		yes			virtual exposure
Feature Selection Using Extreme Gradient Boosting Bayesian Optimization to upgrade the Classification Performance of Motor Imagery signals for BCI.	2022	Journal of neuroscience methods	366		109425	Thenmozhi T and Helen R	10.1016/j.jneumeth.2021.109425	no		no		no urban exposure
Neural mechanisms underlying cognitive inflexibility in Parkinson's disease.	2016	Neuropsychologia	93		142-150	Lange F and Seer C and Loens S and Wegner F and Schrader C and Dressler D and Dengler R and Kopp B	10.1016/j.neuropsychologia.2016.09.021	no		no		no urban exposure
Effect of Vigilance Changes on the Incidence of High Frequency Oscillations in the Epileptic Brain.	2018	Annual International Conference of the IEEE Engineering in Medicine and Biology Society. IEEE Engineering in Medicine and Biology Society. Annual International Conference	2018		991-994	Al-Bakri AF and Yaghouby F and Besio W and Ding L and Modur P and Sunderam S	10.1109/EMBC.2018.8512339	no		no		no urban exposure
Residential Mobility Decreases Neural Responses to Social Norm Violation.	2019	Frontiers in psychology	10		2654	Luo S and Kong Q and Ke Z and Zhu Y and Huang L and Yu M and Xu Y	10.3389/fpsyg.2019.02654	no			no	no urban exposure
The Neurodevelopmental Basis of Early Childhood Disruptive Behavior: Irritable and Callous Phenotypes as Exemplars.	2018	The American journal of psychiatry	175	2	114-130	Wakschlag LS and Perlman SB and Blair RJ and Leibenluft E and Briggs-Gowan MJ and Pine DS	10.1176/appi.ajp.2017.17010045	no			no	study design,wrong publication type
Sleep spindle alterations in patients with Parkinson's disease.	2015	Frontiers in human neuroscience	9		233	Christensen JA and Nikolic M and Warby SC and Koch H and Zoetmulder M and Frandsen R and Moghadam KK and Sorensen HB and Mignot E and Jennum PJ	10.3389/fnhum.2015.00233	no			no	no urban exposure
Scoring sleep in neurodegenerative diseases: A pilot study in the synucleinopathies.	2023	Sleep medicine	110		268-286	Montini A and Iranzo A and Cortelli P and Gaig C and Muñoz-Lopetegi A and Provini F and Santamaria J	10.1016/j.sleep.2023.08.022	no			no	no urban exposure
The architecture of functional brain network modulated by driving during adverse weather conditions.	2023	Cognitive neurodynamics	17	2	547-553	Chen J and Wang S and He E and Wang H and Wang L	10.1007/s11571-022-09825-y	no			no	no urban exposure
Resting-State Electroencephalography Functional Connectivity Networks Relate to Pre- and Postoperative Language Functioning in Low-Grade Glioma and Meningioma Patients.	2021	Frontiers in neuroscience	15		785969	Wolthuis N and Satoer D and Veenstra W and Smits M and Wagemakers M and Vincent A and Bastiaanse R and Cherian PJ and Bosma I	10.3389/fnins.2021.785969	no			no	no urban exposure
Towards biomarker-based optimization of deep brain stimulation in Parkinson's disease patients.	2022	Frontiers in neuroscience	16		1091781	Peeters J and Boogers A and Van Bogaert T and Dembek TA and Gransier R and Wouters J and Vandenberghe W and De Vloo P and Nuttin B and Mc Laughlin M	10.3389/fnins.2022.1091781	no			no	no urban exposure
Unified protocol for anxiety disorders in two cities of Mexico measuring gamma activity: Study protocol for a randomized controlled trial.	2020	Contemporary clinical trials communications	18		100556	Dominguez-Rodriguez A and Chavez-Valdez SM and Avitia GC and Valencia-Espinoza LC	10.1016/j.conctc.2020.100556	no			no	no urban exposure,wrong publication type
The Effect of Quantitative Electroencephalography-Based Neurofeedback Therapy on Anxiety, Depression, and Emotion Regulation in People with Generalized Anxiety Disorder.	2021	Basic and clinical neuroscience	12	2	281-290	Abdian H and Rezaei M and Eskandari Z and Ramezani S and Pirzeh R and Dadashi M	10.32598/bcn.12.2.2378.1	no			no	no urban exposure
Seizure forecasting: Where do we stand?	2023	Epilepsia				Andrzejak RG and Zaveri HP and Schulze-Bonhage A and Leguia MG and Stacey WC and Richardson MP and Kuhlmann L and Lehnertz K	10.1111/epi.17546	no			no	study design,background article
The LIFE-Adult-Study: objectives and design of a population-based cohort study with 10,000 deeply phenotyped adults in Germany.	2015	BMC public health	15		691	Loeffler M and Engel C and Ahnert P and Alfermann D and Arelin K and Baber R and Beutner F and Binder H and Brähler E and Burkhardt R and Ceglarek U and Enzenbach C and Fuchs M and Glaesmer H and Girlich F and Hagendorff A and Häntzsch M and Hegerl U and Henger S and Hensch T and Hinz A and Holzendorf V and Husser D and Kersting A and Kiel A and Kirsten T and Kratzsch J and Krohn K and Luck T and…	10.1186/s12889-015-1983-z	no			no	wrong publication type
On the Use of TMS to Investigate the Pathophysiology of Neurodegenerative Diseases.	2020	Frontiers in neurology	11		584664	Rawji V and Latorre A and Sharma N and Rothwell JC and Rocchi L	10.3389/fneur.2020.584664	no			no	no urban exposure,wrong publication type
The Effect of Neuroepo on Cognition in Parkinson's Disease Patients Is Mediated by Electroencephalogram Source Activity.	2022	Frontiers in neuroscience	16		841428	Bringas Vega ML and Pedroso Ibáñez I and Razzaq FA and Zhang M and Morales Chacón L and Ren P and Galan Garcia L and Gan P and Virues Alba T and Lopez Naranjo C and Jahanshahi M and Bosch-Bayard J and Valdes-Sosa PA	10.3389/fnins.2022.841428	no			no	wrong outcome,no urban exposure
QEEG Signatures are Associated with Nonmotor Dysfunctions in Parkinson's Disease and Atypical Parkinsonism: An Integrative Analysis.	2023	Aging and disease	14	1	204-218	Liu H and Huang Z and Deng B and Chang Z and Yang X and Guo X and Yuan F and Yang Q and Wang L and Zou H and Li M and Zhu Z and Jin K and Wang Q	10.14336/AD.2022.0514	no			no	no urban exposure
Uncertainty in Functional Network Representations of Brain Activity of Alcoholic Patients.	2021	Brain topography	34	1	6-18	Zanin M and Belkoura S and Gomez J and Alfaro C and Cano J	10.1007/s10548-020-00799-w	no			no	no urban exposure
Pedunculopontine arousal system physiology - Deep brain stimulation (DBS).	2015	Sleep science (Sao Paulo, Brazil)	8	3	153-61	Garcia-Rill E and Luster B and D'Onofrio S and Mahaffey S and Bisagno V and Urbano FJ	10.1016/j.slsci.2015.09.001	no			no	study design,wrong publication type
Park sleep: a non-motor dominant Parkinson's disease phenotype.	2016	BMJ case reports	2016			Canepa C	10.1136/bcr-2016-215213	no			no	no urban exposure,wrong publication type
REM Sleep Behavior Disorder (RBD) as a marker of neurodegenerative disorders.	2014	Archives italiennes de biologie	152	2	129-46	Ferini-Strambi L and Marelli S and Galbiati A and Rinaldi F and Giora E	10.12871/000298292014238	no			no	wrong outcome,no urban exposure
Predicting cognitive impairment in outpatients with epilepsy using machine learning techniques.	2021	Scientific reports	11	1	20002	Lin F and Han J and Xue T and Lin J and Chen S and Zhu C and Lin H and Chen X and Lin W and Huang H	10.1038/s41598-021-99506-3	no			no	no urban exposure
The cortical N1 response to balance perturbation is associated with balance and cognitive function in different ways between older adults with and without Parkinson's disease.	2022	Cerebral cortex communications	3	3	tgac030	Payne AM and McKay JL and Ting LH	10.1093/texcom/tgac030	no			no	no urban exposure
Sleep Spindles and Fragmented Sleep as Prodromal Markers in a Preclinical Model of LRRK2-G2019S Parkinson's Disease.	2020	Frontiers in neurology	11		324	Crown LM and Bartlett MJ and Wiegand JL and Eby AJ and Monroe EJ and Gies K and Wohlford L and Fell MJ and Falk T and Cowen SL	10.3389/fneur.2020.00324	no			no	animal study
Walking to your right music: a randomized controlled trial on the novel use of treadmill plus music in Parkinson's disease.	2019	Journal of neuroengineering and rehabilitation	16	1	68	Calabrò RS and Naro A and Filoni S and Pullia M and Billeri L and Tomasello P and Portaro S and Di Lorenzo G and Tomaino C and Bramanti P	10.1186/s12984-019-0533-9	no			no	wrong outcome,no urban exposure
Re-emergent Tremor in Parkinson's Disease: The Role of the Motor Cortex.	2020	Movement disorders : official journal of the Movement Disorder Society	35	6	1002-1011	Leodori G and Belvisi D and De Bartolo MI and Fabbrini A and Costanzo M and Vial F and Conte A and Hallett M and Berardelli A	10.1002/mds.28022	no			no	no urban exposure
Temporal Feature Extraction and Machine Learning for Classification of Sleep Stages Using Telemetry Polysomnography.	2023	Brain sciences	13	8		Lal U and Mathavu Vasanthsena S and Hoblidar A	10.3390/brainsci13081201	no			no	no urban exposure
Spinocerebellar ataxia type 3 with dopamine-responsive dystonia: A case report.	2021	World journal of clinical cases	9	28	8552-8556	Zhang XL and Li XB and Cheng FF and Liu SL and Ni WC and Tang FF and Wang QG and Wang XQ	10.12998/wjcc.v9.i28.8552	no			no	no urban exposure,wrong publication type
Study of Frontal Alpha Asymmetry in Mild Depression: A Potential Biomarker or Not?	2019	Journal of neurosciences in rural practice	10	2	250-255	Dharmadhikari AS and Jaiswal SV and Tandle AL and Sinha D and Jog N	10.4103/jnrp.jnrp_293_18	no			no	no urban exposure
Predicting Alcohol-Related Memory Problems in Older Adults: A Machine Learning Study with Multi-Domain Features.	2023	Behavioral sciences (Basel, Switzerland)	13	5		Kamarajan C and Pandey AK and Chorlian DB and Meyers JL and Kinreich S and Pandey G and Subbie-Saenz de Viteri S and Zhang J and Kuang W and Barr PB and Aliev F and Anokhin AP and Plawecki MH and Kuperman S and Almasy L and Merikangas A and Brislin SJ and Bauer L and Hesselbrock V and Chan G and Kramer J and Lai D and Hartz S and Bierut LJ and McCutcheon VV and Bucholz KK and Dick DM and Schuckit…	10.3390/bs13050427	no			no	no urban exposure
Positive allosteric modulators of the dopamine D1 receptor: A new mechanism for the treatment of neuropsychiatric disorders.	2019	Advances in pharmacology (San Diego, Calif.)	86		273-305	Svensson KA and Hao J and Bruns RF	10.1016/bs.apha.2019.06.001	no			no	animal study
Striatal neurons expressing dopamine D(1) receptor promote wakefulness in mice.	2022	Current biology : CB	32	3	600-613.e4	Dong H and Chen ZK and Guo H and Yuan XS and Liu CW and Qu WM and Huang ZL	10.1016/j.cub.2021.12.026	no			no	animal study
Parkinsonian Syndrome with Frontal Lobe Involvement and Anti-Glycine Receptor Antibodies.	2020	Brain sciences	10	6		Endres D and Prüss H and Rijntjes M and Schweizer T and Werden R and Nickel K and Meixensberger S and Runge K and Urbach H and Domschke K and Meyer PT and Tebartz van Elst L	10.3390/brainsci10060399	no			no	wrong outcome,no urban exposure
Time Irreversibility of Resting-State Activity in the Healthy Brain and Pathology.	2019	Frontiers in physiology	10		1619	Zanin M and Güntekin B and Aktürk T and Hanoğlu L and Papo D	10.3389/fphys.2019.01619	no			no	no urban exposure
Nucleus Basalis of Meynert Stimulation for Dementia: Theoretical and Technical Considerations.	2018	Frontiers in neuroscience	12		614	Kumbhare D and Palys V and Toms J and Wickramasinghe CS and Amarasinghe K and Manic M and Hughes E and Holloway KL	10.3389/fnins.2018.00614	no			no	no urban exposure
Recognition of Electroencephalography-Related Features of Neuronal Network Organization in Patients With Schizophrenia Using the Generalized Choquet Integrals.	2021	Frontiers in neuroinformatics	15		744355	Plechawska-Wójcik M and Karczmarek P and Krukow P and Kaczorowska M and Tokovarov M and Jonak K	10.3389/fninf.2021.744355	no			no	no urban exposure
Quantitative assessment of training effects using EksoGT® exoskeleton in Parkinson's disease patients: A randomized single blind clinical trial.	2022	Contemporary clinical trials communications	28		100926	Romanato M and Spolaor F and Beretta C and Fichera F and Bertoldo A and Volpe D and Sawacha Z	10.1016/j.conctc.2022.100926	no			no	no urban exposure
Transcranial Magnetic Stimulation as a Diagnostic and Therapeutic Tool in Various Types of Dementia.	2021	Journal of clinical medicine	10	13		Antczak J and Rusin G and Słowik A	10.3390/jcm10132875	no			no	no urban exposure,wrong publication type
Risk-taking on the road and in the mind: behavioural and neural patterns of decision making between risky and safe drivers.	2016	Ergonomics	59	1	27-38	Ba, Yutao and Zhang, Wei and Peng, QiJia and Salvendy, Gavriel and Crundall, David	10.1080/00140139.2015.1056236	no			no	wrong outcome,no urban exposure
Quantitative EEG Applying the Statistical Recognition Pattern Method: A Useful Tool in Dementia Diagnostic Workup.	2015	Dementia & Geriatric Cognitive Disorders	40	1	1-12	Engedal, Knut and Snaedal, Jon and Hoegh, Peter and Jelic, Vesna and Bo Andersen, Birgitte and Naik, Mala and Wahlund, Lars-Olof and Oeksengaard, Anne-Rita	10.1159/000381016	no			no	no urban exposure
Relevance of a Neurophysiological Marker of Attention Allocation for Children's Learning-Related Behaviors and Academic Performance.	2015	Developmental Psychology	51	8	1148-1162	Willner, Cynthia J. and Gatzke-Kopp, Lisa M. and Bierman, Karen L. and Greenberg, Mark T. and Segalowitz, Sidney J.	10.1037/a0039311	no			no	no abstract
The coeruleus/subcoeruleus complex in rapid eye movement sleep behaviour disorders in Parkinson's disease.	2013	Brain: A Journal of Neurology	136	7	2120-2129	García-Lorenzo, Daniel and Longo-Dos Santos, Clarisse and Ewenczyk, Claire and Leu-Semenescu, Smaranda and Gallea, Cecile and Quattrocchi, Graziella and Pita Lobo, Patricia and Poupon, Cyril and Benali, Habib and Arnulf, Isabelle and Vidailhet, Marie and Lehericy, Stéphane	10.1093/brain/awt152	no			no	wrong outcome,no urban exposure
Z-Score EEG Biofeedback: Past, Present, and Future.	2019	Biofeedback	47	4	89-103	Thatcher, Robert W. and Lubar, Joel F. and Koberda, J. Lucas	10.5298/1081-5937-47.4.04	no			no	no urban exposure,wrong publication type
Outliers: ASIDES & INSIDES.	2013	Modern Healthcare	43	24	36-36			no			no	no urban exposure,wrong study design
Sleep as an essential modulator for plasticity and cognition during atypical neurodevelopment	2023					Martinez, Jessy		no			no	animal study,wrong publication type
Rhythmic, motor, and non-motor dysfunctions in Parkinson’s disease, a window into regularity processing, freezing of gait, and anxiety	2023					Jaja, Abdullah Al		no			no	no urban exposure
The development of a common factors based virtual reality therapy system for remote psychotherapy applications	2023					Tacca, Christopher		no			no	virtual exposure
Psychological and physiological responses to sounds from neighbours in wood residential buildings	2023					Frescura, Alessia		no			no	study design,wrong publication type
Parkinson's disease classification, monitoring and optimization of deep brain stimulation	2023					Shah, Syed Aamir Ali		no			no	no urban exposure
The neural correlates of human spatial memory and representation	2023					Murphy, Jonathan Scott		no			no	wrong publication type | USER-NOTES: {"Ben"=>["unsicher ob es was mit Urbanität zutun hat und ob es tatsächlich virtuell ist"]}
Resting-state low-frequency cerebellar oscillations can be abnormal in Parkinson’s disease	2022	The Cerebellum	21	6	1139-1143	Bosch, Taylor J. and Groth, Christopher and Singh, Arun	10.1007/s12311-021-01343-7	no			no	wrong outcome,no urban exposure
Towards a new approach to detect sleepiness: Validation of the Objective Sleepiness Scale under simulated driving conditions	2022	Transportation Research Part F: Traffic Psychology and Behaviour	90		109-119	Giot, C. and Hay, M. and Chesneau, C. and Pigeon, E. and Bonargent, T. and Beaufils, M. and Chastan, N. and Perrier, J. and Pasquier, F. and Polvent, S. and Davenne, D. and Taillard, J. and Bessot, N.	10.1016/j.trf.2022.08.007	no			no	virtual exposure,no urban exposure
Wearable sensing and mining of the informativeness of older adults’ physiological, behavioral, and cognitive responses to detect demanding environmental conditions	2022	Environment and Behavior	54	6	1005-1057	Torku, Alex and Chan, Albert P. C. and Yung, Esther H. K. and Seo, JoonOh and Antwi-Afari, Maxwell F.	10.1177/00139165221114894	yes			yes
Early-onset cortico-cortical synchronization in the hemiparkinsonian rat model.	2015	Journal of neurophysiology	113	3	925-36	Jávor-Duray BN and Vinck M and van der Roest M and Mulder AB and Stam CJ and Berendse HW and Voorn P	10.1152/jn.00690.2014	no		no		animal study
Interaction of prior category knowledge and novel statistical patterns during visual search for real-world objects.	2022	Cognitive research: principles and implications	7	1	21	Moon A and Zhao J and Peters MAK and Wu R	10.1186/s41235-022-00356-y	no		no		no MH outcome,no urban exposure
Impaired Early Attentional Processes in Parkinson's Disease: A High-Resolution Event-Related Potentials Study.	2015	PloS one	10	7	e0131654	Bocquillon P and Bourriez JL and Palmero-Soler E and Defebvre L and Derambure P and Dujardin K	10.1371/journal.pone.0131654	no		no		no urban exposure
Ensemble Regularized Common Spatio-Spectral Pattern (ensemble RCSSP) model for motor imagery-based EEG signal classification.	2021	Computers in biology and medicine	135		104546	Norizadeh Cherloo M and Kashefi Amiri H and Daliri MR	10.1016/j.compbiomed.2021.104546	no		no		no urban exposure
Effects of rhythmic visual cues on cognitive resources allocation characterized by electroencephalographic (EEG) features during human gait initiation.	2021	Neuroscience letters	753		135828	Zhou H and Shi C and Xu J and Ma Y and Wang Y and Lian S and Yang J and Zuo G	10.1016/j.neulet.2021.135828	no		no		no urban exposure
Drowsiness Detection Based on Intelligent Systems with Nonlinear Features for Optimal Placement of Encephalogram Electrodes on the Cerebral Area.	2021	Sensors (Basel, Switzerland)	21	4		Hong S and Baek HJ	10.3390/s21041255	no		no		no MH outcome,no urban exposure
Effect of microEEG on clinical management and outcomes of emergency department patients with altered mental status: a randomized controlled trial.	2014	Academic emergency medicine : official journal of the Society for Academic Emergency Medicine	21	3	283-91	Zehtabchi S and Abdel Baki SG and Omurtag A and Sinert R and Chari G and Roodsari GS and Weedon J and Fenton AA and Grant AC	10.1111/acem.12324	no		no		no urban exposure
Improving EEG-Based Motor Imagery Classification for Real-Time Applications Using the QSA Method.	2017	Computational intelligence and neuroscience	2017		9817305	Batres-Mendoza P and Ibarra-Manzano MA and Guerra-Hernandez EI and Almanza-Ojeda DL and Montoro-Sanjose CR and Romero-Troncoso RJ and Rostro-Gonzalez H	10.1155/2017/9817305	no		no		no urban exposure
Implicit Neurofeedback Training of Feature-Based Attention Promotes Biased Sensory Processing during Integrative Decision-Making.	2021	The Journal of neuroscience : the official journal of the Society for Neuroscience	41	39	8233-8248	Renton AI and Painter DR and Mattingley JB	10.1523/JNEUROSCI.0243-21.2021	no		no		no urban exposure
New Onset Seizure Disorder Following Electroconvulsive Therapy.	2016	Connecticut medicine	80	8	479-481	Selvadurai C and Farahmand P and Jain N and Alvarado C		no		no		no urban exposure
Levodopa may affect cortical excitability in Parkinson's disease patients with cognitive deficits as revealed by reduced activity of cortical sources of resting state electroencephalographic rhythms.	2019	Neurobiology of aging	73		9-20	Babiloni C and Del Percio C and Lizio R and Noce G and Lopez S and Soricelli A and Ferri R and Pascarelli MT and Catania V and Nobili F and Arnaldi D and Famà F and Orzi F and Buttinelli C and Giubilei F and Bonanni L and Franciotti R and Onofrj M and Stirpe P and Fuhr P and Gschwandtner U and Ransmayr G and Fraioli L and Parnetti L and Farotti L and Pievani M and D'Antonio F and De Lena C and Gü…	10.1016/j.neurobiolaging.2018.08.010	no		no		no urban exposure
Neurofeedback-Linked Suppression of Cortical β Bursts Speeds Up Movement Initiation in Healthy Motor Control: A Double-Blind Sham-Controlled Study.	2020	The Journal of neuroscience : the official journal of the Society for Neuroscience	40	20	4021-4032	He S and Everest-Phillips C and Clouter A and Brown P and Tan H	10.1523/JNEUROSCI.0208-20.2020	no		no		no urban exposure
Functional cortical source connectivity of resting state electroencephalographic alpha rhythms shows similar abnormalities in patients with mild cognitive impairment due to Alzheimer's and Parkinson's diseases.	2018	Clinical neurophysiology : official journal of the International Federation of Clinical Neurophysiology	129	4	766-782	Babiloni C and Del Percio C and Lizio R and Noce G and Lopez S and Soricelli A and Ferri R and Pascarelli MT and Catania V and Nobili F and Arnaldi D and Famà F and Orzi F and Buttinelli C and Giubilei F and Bonanni L and Franciotti R and Onofrj M and Stirpe P and Fuhr P and Gschwandtner U and Ransmayr G and Garn H and Fraioli L and Pievani M and D'Antonio F and De Lena C and Güntekin B and Hanoğ…	10.1016/j.clinph.2018.01.009	no		no		no urban exposure
Electrical stimulation of the vmPFC serves as a remote control to affect VTA activity and improve depressive-like behavior.	2016	Experimental neurology	283		255-63	Bruchim-Samuel M and Lax E and Gazit T and Friedman A and Ahdoot H and Bairachnaya M and Pinhasov A and Yadid G	10.1016/j.expneurol.2016.05.016	no		no		no urban exposure
Neural overlap between resting state and self-relevant activity in human subcallosal cingulate cortex--single unit recording in an intracranial study.	2014	Cortex; a journal devoted to the study of the nervous system and behavior	60		139-44	Lipsman N and Nakao T and Kanayama N and Krauss JK and Anderson A and Giacobbe P and Hamani C and Hutchison WD and Dostrovsky JO and Womelsdorf T and Lozano AM and Northoff G	10.1016/j.cortex.2014.09.008	no		no		no urban exposure
Moderating the Risk for Attention Deficits in Children with Pre-Adoptive Adversity: The Protective Role of Shorter Duration of out of Home Placement and Children's Enhanced Error Monitoring.	2020	Journal of abnormal child psychology	48	9	1115-1128	Frenkel TI and Donzella B and Frenn KA and Rousseau S and Fox NA and Gunnar MR	10.1007/s10802-020-00671-2	no		no		no urban exposure
Mutations in the SPAST gene causing hereditary spastic paraplegia are related to global topological alterations in brain functional networks.	2019	Neurological sciences : official journal of the Italian Neurological Society and of the Italian Society of Clinical Neurophysiology	40	5	979-984	Rucco R and Liparoti M and Jacini F and Baselice F and Antenora A and De Michele G and Criscuolo C and Vettoliere A and Mandolesi L and Sorrentino G and Sorrentino P	10.1007/s10072-019-3725-y	no		no		no urban exposure
Electrophysiological assessment of driving pleasure and difficulty using a task-irrelevant probe technique.	2016	Biological psychology	120		137-141	Takeda Y and Inoue K and Kimura M and Sato T and Nagai C	10.1016/j.biopsycho.2016.09.009	no		no		no MH outcome,no urban exposure
New complexity measures reveal that topographic loops of human alpha phase potentials are more complex in drowsy than in wake.	2018	Medical & biological engineering & computing	56	6	967-978	Kalauzi A and Vuckovic A and Bojić T	10.1007/s11517-017-1746-3	no		no		no urban exposure
Emotion Detection Using Deep Normalized Attention-Based Neural Network and Modified-Random Forest.	2022	Sensors (Basel, Switzerland)	23	1		Alsubai S	10.3390/s23010225	no		no		no urban exposure
IFCN-endorsed practical guidelines for clinical magnetoencephalography (MEG).	2018	Clinical neurophysiology : official journal of the International Federation of Clinical Neurophysiology	129	8	1720-1747	Hari R and Baillet S and Barnes G and Burgess R and Forss N and Gross J and Hämäläinen M and Jensen O and Kakigi R and Mauguière F and Nakasato N and Puce A and Romani GL and Schnitzler A and Taulu S	10.1016/j.clinph.2018.03.042	no		no		no urban exposure
Eye movement-related brain potentials during assisted navigation in real-world environments.	2021	The European journal of neuroscience	54	12	8336-8354	Wunderlich A and Gramann K	10.1111/ejn.15095	yes		yes			no focus on urban exposure
Extraction of the GVS electrical artifact from EEG recordings of the motor related cortical potential.	2022	Journal of neuroscience methods	368		109459	Duncan SJ and Kamyla M and Ferguson HJ and Wilkinson DT	10.1016/j.jneumeth.2021.109459	no		no		no urban exposure
ERP evidence for spatial attention being directed away from disgusting locations.	2015	Psychophysiology	52	10	1317-27	Zimmer U and Keppel MT and Poglitsch C and Ischebeck A	10.1111/psyp.12463	yes		yes			virtual exposure
EEG Resting-State Networks Responsible for Gait Disturbance Features in Idiopathic Normal Pressure Hydrocephalus.	2019	Clinical EEG and neuroscience	50	3	210-218	Aoki Y and Kazui H and Pascual-Marqui RD and Ishii R and Yoshiyama K and Kanemoto H and Suzuki Y and Sato S and Azuma S and Suehiro T and Matsumoto T and Hata M and Canuet L and Iwase M and Ikeda M	10.1177/1550059418812156	no		no		no urban exposure
Merging fNIRS-EEG Brain Monitoring and Body Motion Capture to Distinguish Parkinsons Disease.	2020	IEEE transactions on neural systems and rehabilitation engineering : a publication of the IEEE Engineering in Medicine and Biology Society	28	6	1246-1253	Abtahi M and Bahram Borgheai S and Jafari R and Constant N and Diouf R and Shahriari Y and Mankodiya K	10.1109/TNSRE.2020.2987888	no		no		no urban exposure
Neural biomarker diagnosis and prediction to mild cognitive impairment and Alzheimer's disease using EEG technology.	2023	Alzheimer's research & therapy	15	1	32	Jiao B and Li R and Zhou H and Qing K and Liu H and Pan H and Lei Y and Fu W and Wang X and Xiao X and Liu X and Yang Q and Liao X and Zhou Y and Fang L and Dong Y and Yang Y and Jiang H and Huang S and Shen L	10.1186/s13195-023-01181-1	no		no		no urban exposure
Effects of motor imagery training of Parkinson's disease: a protocol for a randomized clinical trial.	2019	Trials	20	1	626	Nascimento IAPDS and Santiago LMM and de Souza AA and Pegado CL and Ribeiro TS and Lindquist ARR	10.1186/s13063-019-3694-8	no		no		no urban exposure
Examination of Driver Visual and Cognitive Responses to Billboard Elicited Passive Distraction Using Eye-Fixation Related Potential.	2021	Sensors (Basel, Switzerland)	21	4		Wang Y and Clifford W and Markham C and Deegan C	10.3390/s21041471	no		no		virtual exposure,no urban exposure
Generalized Rhythmic Delta Activity Frontally Predominant Differentiates Dementia with Lewy Bodies From Alzheimer's Disease and Parkinson's Disease Dementia: A Conventional Electroencephalography Visual Analysis.	2022	Clinical EEG and neuroscience	53	5	426-434	Zinno L and Negrotti A and Falzoi C and Messa G and Goldoni M and Calzetti S	10.1177/1550059421997147	no		no		no urban exposure
Machine Learning and Electroencephalogram Signal based Diagnosis of Dipression.	2023	Neuroscience letters	809		137313	Khadidos AO and Alyoubi KH and Mahato S and Khadidos AO and Nandan Mohanty S	10.1016/j.neulet.2023.137313	no		no		no urban exposure
Electrocortical networks in Parkinson's disease patients with Mild Cognitive Impairment. The PaCoS study.	2019	Parkinsonism & related disorders	64		156-162	Mostile G and Giuliano L and Monastero R and Luca A and Cicero CE and Donzuso G and Dibilio V and Baschi R and Terranova R and Restivo V and Sofia V and Zappia M and Nicoletti A	10.1016/j.parkreldis.2019.03.027	no		no		no urban exposure
EEG Microstates Predict Concurrent fMRI Dynamic Functional Connectivity States.	2021	Brain topography	34	1	41-55	Abreu R and Jorge J and Leal A and Koenig T and Figueiredo P	10.1007/s10548-020-00805-1	no		no		no urban exposure
Frontal theta and beta oscillations during lower-limb movement in Parkinson's disease.	2020	Clinical neurophysiology : official journal of the International Federation of Clinical Neurophysiology	131	3	694-702	Singh A and Cole RC and Espinoza AI and Brown D and Cavanagh JF and Narayanan NS	10.1016/j.clinph.2019.12.399	no		no		no urban exposure
Is SEEG safe? A systematic review and meta-analysis of stereo-electroencephalography-related complications.	2016	Epilepsia	57	3	386-401	Mullin JP and Shriver M and Alomar S and Najm I and Bulacio J and Chauvel P and Gonzalez-Martinez J	10.1111/epi.13298	no		no		study design,no urban exposure
Inherent seizure susceptibility in patients with antihistamine-induced acute symptomatic seizure: a resting-state EEG analysis.	2023	Scientific reports	13	1	9146	Kim H and Wang IN and Park JS and Kim KT and Kong J and Kim JB and Kim DJ	10.1038/s41598-023-36415-7	no		no		no urban exposure
EEG multifractal analysis correlates with cognitive testing scores and clinical staging in mild cognitive impairment.	2020	Journal of clinical neuroscience : official journal of the Neurosurgical Society of Australasia	76		195-200	Zorick T and Landers J and Leuchter A and Mandelkern MA	10.1016/j.jocn.2020.04.003	no		no		no urban exposure
Hidden wounds of violence: Abnormal motor oscillatory brain activity is related to posttraumatic stress symptoms.	2021	NeuroImage	224		117404	Lobo I and Campagnoli RR and Figueira JS and Andrade I and Figueira I and Gama C and Gonçalves RM and Keil A and Pereira MG and Volchan E and Oliveira L and David IA	10.1016/j.neuroimage.2020.117404	yes		yes			virtual exposure
Integration of Body Sensor Networks and Vehicular Ad-hoc Networks for Traffic Safety.	2016	Sensors (Basel, Switzerland)	16	1		Reyes-Muñoz A and Domingo MC and López-Trinidad MA and Delgado JL	10.3390/s16010107	no		no		no urban exposure
Driver sleepiness detection with deep neural networks using electrophysiological data.	2021	Physiological measurement	42	3		Hultman M and Johansson I and Lindqvist F and Ahlström C	10.1088/1361-6579/abe91e	no		no		no MH outcome,virtual exposure,no urban exposure
Driver Attention Assessment Using Physiological Measures from EEG, ECG, and EDA Signals.	2023	Sensors (Basel, Switzerland)	23	4		Aminosharieh Najafi T and Affanni A and Rinaldo R and Zontone P	10.3390/s23042039	no		no		virtual exposure,no urban exposure
EEG based emotion recognition using minimum spanning tree.	2020	Physical and engineering sciences in medicine	43	3	985-996	Farashi S and Khosrowabadi R	10.1007/s13246-020-00895-y	no		no		no urban exposure
Identification of Parkinson's Disease Subtypes from Resting-State Electroencephalography.	2023	Movement disorders : official journal of the Movement Disorder Society	38	8	1451-1460	Yassine S and Gschwandtner U and Auffret M and Duprez J and Verin M and Fuhr P and Hassan M	10.1002/mds.29451	no		no		no urban exposure
Functional networks underlying freezing of gait: a resting-state electroencephalographic study.	2022	Neurophysiologie clinique = Clinical neurophysiology	52	3	212-222	Bayot M and Gérard M and Derambure P and Dujardin K and Defebvre L and Betrouni N and Delval A	10.1016/j.neucli.2022.03.003	no		no		no urban exposure
Iterative Filtering Decomposition Based Early Dementia Diagnosis Using EEG With Cognitive Tests.	2020	IEEE transactions on neural systems and rehabilitation engineering : a publication of the IEEE Engineering in Medicine and Biology Society	28	9	1890-1898	Sharma N and Kolekar MH and Jha K	10.1109/TNSRE.2020.3007860	no		no		no urban exposure
Neuroimaging and neuromodulation approaches to study eating behavior and prevent and treat eating disorders and obesity.	2015	NeuroImage. Clinical	8		1-31	Val-Laillet D and Aarts E and Weber B and Ferrari M and Quaresima V and Stoeckel LE and Alonso-Alonso M and Audette M and Malbert CH and Stice E	10.1016/j.nicl.2015.03.016	no		no		study design,no urban exposure
Neurotechnology and AI Approach for Early Dementia Onset Biomarker from EEG in Emotional Stimulus Evaluation Task.	2021	Annual International Conference of the IEEE Engineering in Medicine and Biology Society. IEEE Engineering in Medicine and Biology Society. Annual International Conference	2021		6675-6678	Rutkowski TM and Abe MS and Otake-Matsuura M	10.1109/EMBC46164.2021.9630736	no		no		no urban exposure
Interval timing and midfrontal delta oscillations are impaired in Parkinson's disease patients with freezing of gait.	2022	Journal of neurology	269	5	2599-2609	Bosch TJ and Barsainya R and Ridder A and Santosh KC and Singh A	10.1007/s00415-021-10843-9	no		no		no urban exposure
EEG-based age-prediction models as stable and heritable indicators of brain maturational level in children and adolescents.	2019	Human brain mapping	40	6	1919-1926	Vandenbosch MMLJZ and van 't Ent D and Boomsma DI and Anokhin AP and Smit DJA	10.1002/hbm.24501	no		no		no urban exposure
Electrical engram: how deep brain stimulation affects memory.	2013	Trends in cognitive sciences	17	11	574-84	Lee H and Fell J and Axmacher N	10.1016/j.tics.2013.09.002	no		no		no urban exposure
Selective attention abnormalities in psychopathy: Neurocognitive mechanisms and downstream	2022					Tillem, Scott M.		no			no	no urban exposure,wrong publication type
Physiologically informed neuromodulation	2022	Journal of the Neurological Sciences	434		1-8	Wendt, Karen and Denison, Timothy and Foster, Gaynor and Krinke, Lothar and Thomson, Alix and Wilson, Saydra and Widge, Alik S.	10.1016/j.jns.2021.120121	no			no	no urban exposure
Predicting the mental stress level of drivers in a braking car process using artificial intelligence	2022	Acta Neuropsychologica	20	1	1-15	Sugiono, Sugiono and Prasetya, Renaldi P. and Fanani, Angga A. and Cahyawati, Amanda N.		no			no	wrong outcome,no urban exposure
The effect of listening to Iranian pop and classical music, on mental and physiological drowsiness	2022	Sleep and Biological Rhythms	20	2	275-285	Sheibani, Niloofar and Zakerian, Seyed Abolfazl and Alimohammadi, Iraj and Azam, Kamal and Pirposhteh, Elham Akhlaghi	10.1007/s41105-021-00369-y	no			no	no urban exposure
Study of primary cilia in early development, pharmacology, and brainwave activity	2022					Strobel, Matthew Roderick		no			no	animal study,no urban exposure
Roadside digital billboard advertisements: Effects of static, transitioning, and animated designs on drivers’ performance and attention	2021	Transportation Research Part F: Traffic Psychology and Behaviour	83		226-237	Brome, Reem and Awad, Mariette and Moacdieh, Nadine Marie	10.1016/j.trf.2021.10.013	no			no	virtual exposure
The impact of one night of sleep deprivation on social decision-making and the neural basis of this relationship as evidenced by electroencephalographic (EEG) indices	2021					Li, Cheng		no			no	no urban exposure,wrong publication type
Sound effects on physiological state and behavior of drivers in a highway tunnel	2021	Frontiers in Psychology	12			Yang, Yanqun and Feng, Yang and Easa, Said M. and Yang, Xiujing and Liu, Jiang and Lin, Wei	10.3389/fpsyg.2021.693005	no			no	virtual exposure,no urban exposure
The effect of sleep-need and time-on-task on driver fatigue	2020	Transportation Research Part F: Traffic Psychology and Behaviour	74		15-29	Zeller, Rainer and Williamson, Ann and Friswell, Rena	10.1016/j.trf.2020.08.001	no			no	virtual exposure,no urban exposure
Subthalamic low frequency stimulation in Parkinson's disease: Ready for everyday use to improve cognition?	2021	Brain Stimulation	14	5	1068-1069	Wojtecki, Lars and Schnitzler, Alfons	10.1016/j.brs.2021.07.008	no			no	no urban exposure,wrong publication type
Quantitative associations between objective sleep measures and early-morning mobility in Parkinson’s disease: Cross-sectional analysis of the phase study	2020	Sleep: Journal of Sleep and Sleep Disorders Research	43	1	1-6	Kataoka, Hiroshi and Saeki, Keigo and Yamagami, Yuki and Sugie, Kazuma and Obayashi, Kenji	10.1093/sleep/zsz203	no			no	wrong outcome,no urban exposure
Processing of natural scenery is associated with lower attentional and cognitive load compared with urban ones	2019	Journal of Environmental Psychology	62		1-11	Grassini, Simone and Revonsuo, Antti and Castellotti, Serena and Petrizzo, Irene and Benedetti, Viola and Koivisto, Mika	10.1016/j.jenvp.2019.01.007	no			no	virtual exposure
Rapid eye movement sleep behavior disorder: Pathological neural circuits and association with Parkinson’s disease	2019	Handbook of sleep research.	30		723-730	Kahn, Lora and Abosch, Aviva and Kern, Drew S. and Kushida, Clete A. and Halpern, Casey H. and Thompson, John A.		no			no	no urban exposure
Using physiological and behavioral measurements in a picture-based road hazard perception experiment to classify risky and safe drivers	2018	Transportation Research Part F: Traffic Psychology and Behaviour	58		93-105	Liang, Bo and Lin, Yingzi	10.1016/j.trf.2018.05.024	no			no	virtual exposure
The impact of road complexity on the psychophysiological load experienced by car drivers using electroencephalography (EEG) measurement of brainwaves	2018	Acta Neuropsychologica	16	4	361-374	Sugiono, Sugiono and Denny, Widhayanuriyawan and Andriani, Debrina Puspita	10.5604/01.3001.0012.7926	no			no	virtual exposure
Pareidolic illusions of a patient with suspected late‐onset, sleep‐related epilepsy	2017	Psychogeriatrics	17	6	495-497	Takaya, Masahiko and Atsumi, Masahiko and Ishii, Kazunari and Shirakawa, Osamu	10.1111/psyg.12255	no			no	no urban exposure,wrong publication type
Restoring cognitive resources by visual images of nature-evidence from behavioral and neurophysiological study	2017					Siu, Yat Fan		no			no	virtual exposure
Uncovering the neural basis for bradykinesia in Parkinson's disease: Causality of beta-frequency oscillations	2018					Behrend, Christina Elizabeth		no			no	animal study,wrong outcome
Selective attention and its roles in enhancing sensory information processing and perceptual performance	2018					Itthipuripat, Sirawaj		no			no	no urban exposure,wrong publication type
The spatiotemporal dynamics of human focal seizures	2018					Liou, Jyun-you		no			no	no urban exposure,wrong publication type
Psychogenic movement disorders and dopamine transporter scans: Still a clinical diagnosis?	2017	Psychosomatics: Journal of Consultation and Liaison Psychiatry	58	1	83-89	Moguel-Cobos, Guillermo and Maroney, Zane and Erickson, Jennifer M. and Tröster, Alexander I. and Quinn, Davin K.	10.1016/j.psym.2016.08.009	no			no	no urban exposure,wrong publication type
Synchronized cortico-subthalamic beta oscillations in parkin-associated Parkinson’s disease	2015	Clinical Neurophysiology	126	11	2241-2243	Moll, Christian K. E. and Buhmann, Carsten and Gulberti, Alessandro and Fickel, Ulrich and Poetter-Nerger, Monika and Westphal, Manfred and Gerloff, Christian and Hamel, Wolfgang and Engel, Andreas K.	10.1016/j.clinph.2015.02.008	no			no	no urban exposure,wrong publication type
Psychophysiological changes associated with self-regulation of sleepiness and cessation from a hazard perception task	2016	Journal of Psychophysiology	30	2	66-75	Watling, Christopher N. and Smith, Simon S. and Horswill, Mark S.	10.1027/0269-8803/a000156	no			no	virtual exposure,no urban exposure
One step towards dementia prevention	2018	The Lancet Neurology	17	4	294-295	Frisoni, Giovanni B. and Jessen, Frank	10.1016/S1474-4422(18)30086-3	no			no	no urban exposure,wrong publication type
Sleep-dependent memory consolidation in healthy aging and mild cognitive impairment	2015	Sleep, neuronal plasticity and brain function.	25		307-330	Pace-Schott, Edward F. and Spencer, Rebecca M. C.		no			no	no urban exposure
Risperidone and lithium for pathological laughing	2016	Klinik Psikofarmakoloji Bülteni / Bulletin of Clinical Psychopharmacology	26	4	443-444	Sahpolat, Musa and Demir, Ali Kemal	10.5455/bcp.20160316111430	no			no	no urban exposure,wrong publication type
Sleepy driving on the real road and in the simulator—A comparison	2013	Accident Analysis and Prevention	50		44-50	Hallvig, David and Anund, Anna and Fors, Carina and Kecklund, Göran and Karlsson, Johan G. and Wahde, Mattias and Åkerstedt, Torbjörn	10.1016/j.aap.2012.09.033	no			no	no urban exposure
The late positive potential, emotion and apathy in Parkinson’s disease	2013	Neuropsychologia	51	5	960-966	Dietz, J. and Bradley, M. M. and Jones, J. and Okun, M. S. and Perlstein, W. M. and Bowers, D.	10.1016/j.neuropsychologia.2013.01.001	no			no	no urban exposure
Verhaltensmedizin in der neurologie: State of the art = Behavioral medicine in neurology: State of the art	2014	Verhaltenstherapie	24	2	115-123	Leplow, Bernd	10.1159/000362909	no			no	no urban exposure,wrong publication type
When can neurofeedback join the clinical armamentarium?	2016	The Lancet Psychiatry	3	6	497-498	Thibault, Robert T. and Raz, Amir	10.1016/S2215-0366(16)30040-2	no			no	no urban exposure
Visual attention, color processing and physiological measure differences in males and females with substance abuse and opiate addiction	2013					Petrie, Jo Ann		no			no	no urban exposure
Sleep paralysis in Parkinson's disease	2013	Parkinsonism & Related Disorders	19	2	273-274	Perogamvros, Lampros and Leemann, Beatrice and Perrig, Stephen and Schnider, Armin	10.1016/j.parkreldis.2012.06.024	no			no	no urban exposure,wrong publication type
Subthalamic nucleus local field potential activity during the Eriksen flanker task reveals a novel role for theta phase during conflict monitoring	2013	The Journal of Neuroscience	33	37	14758-14766	Zavala, Baltazar and Brittain, John-Stuart and Jenkinson, Ned and Ashkan, Keyoumars and Foltynie, Thomas and Limousin, Patricia and Zrinzo, Ludvic and Green, Alexander L. and Aziz, Tipu and Zaghloul, Kareem and Brown, Peter	10.1523/JNEUROSCI.1036-13.2013	no			no	no urban exposure
Onset of dementia symptoms after cessation of smoking: A case report	2014	Neurobiology of Aging	35	3	722-723	Demir, Caner F. and Özdemir, Hasan H.	10.1016/j.neurobiolaging.2013.10.065	no			no	no urban exposure,wrong publication type
Subthalamic beta bursts correlate with dopamine-dependent motor symptoms in 106 Parkinson’s patients	2023	NPJ Parkinson's Dis.	9	1		Lofredi, R. and Okudzhava, L. and Irmen, F. and Brücke, C. and Huebl, J. and Krauss, J.K. and Schneider, G.-H. and Faust, K. and Neumann, W.-J. and Kühn, A.A.	10.1038/s41531-022-00443-3	no			no	no urban exposure
Top-down control of human motor thalamic neuronal activity during the auditory oddball task	2023	NPJ Parkinson's Dis.	9	1		Alanazi, F.I. and Kalia, S.K. and Hodaie, M. and Lopez Rios, A.L. and Lozano, A.M. and Milosevic, L. and Hutchison, W.D.	10.1038/s41531-023-00493-1	no			no	no urban exposure
Substantia nigral dopamine transporter uptake in dementia with Lewy bodies	2023	NPJ Parkinson's Dis.	9	1		Lee, Y.-G. and Jeon, S. and Baik, K. and Kang, S.W. and Ye, B.S.	10.1038/s41531-023-00534-9	no			no	no urban exposure
Weighted ordinal connection based functional network classification for schizophrenia disease detection using EEG signal	2023	Phys. Eng. Sci. Med.	46	3	1055-1070	Kose, M.R. and Ahirwal, M.K. and Atulkar, M.	10.1007/s13246-023-01273-0	no			no	no urban exposure
Prediction of antidepressant responses to non-invasive brain stimulation using frontal electroencephalogram signals: Cross-dataset comparisons and validation	2023	J Affect Disord				Li, C.-T. and Chen, C.-S. and Cheng, C.-M. and Chen, C.-P. and Chen, J.-P. and Chen, M.-H. and Bai, Y.-M. and Tsai, S.-J.	10.1016/j.jad.2023.08.059	no			no	no urban exposure
Wavelet transforms for feature engineering in EEG data processing: An application on Schizophrenia	2023	Biomed. Signal Process. Control	85			Gosala, B. and Dindayal Kapgate, P. and Jain, P. and Nath Chaurasia, R. and Gupta, M.	10.1016/j.bspc.2023.104811	no			no	no urban exposure
Sudden unexpected death in epilepsy: What Saudi people with epilepsy want to know—A cross-sectional study	2023	Epileptic Disord.	25	4	528-533	Aljumah, T.K. and Al-Attas, A.A. and Alqahtani, A.A. and Masuadi, E.M. and Aldahi, A.S. and Alshammari, M.A. and Heji, A.T. and Alanazi, A.	10.1002/epd2.20079	no			no	no urban exposure,wrong study design
Perception–Action Integration Is Altered in Functional Movement Disorders	2023	Mov. Disord.	38	8	1399-1409	Weissbach, A. and Moyé, J. and Takacs, A. and Verrel, J. and Chwolka, F. and Friedrich, J. and Paulus, T. and Zittel, S. and Bäumer, T. and Frings, C. and Pastötter, B. and Beste, C. and Münchau, A.	10.1002/mds.29458	no			no	no urban exposure
Rhythmic auditory stimulation as a potential neuromodulator for Parkinson's disease	2023	Parkinsonism Relat. Disord.	113			Koshimori, Y. and Thaut, M.H.	10.1016/j.parkreldis.2023.105459	no			no	no urban exposure
Novel seizure detection algorithm based on multi-dimension feature selection	2023	Biomed. Signal Process. Control	84			Dong, F. and Yuan, Z. and Wu, D. and Jiang, L. and Liu, J. and Hu, W.	10.1016/j.bspc.2023.104747	no			no	wrong outcome,no urban exposure
Systematic Evaluation of Research Priorities in Critical Care Electroencephalography	2023	J. Clin. Neurophysiol.	40	5	426-433	Sheikh, Z. and Selioutski, O. and Taraschenko, O. and Gilmore, E.J. and Westover, M.B. and Cohen, A.B.	10.1097/WNP.0000000000000916	no			no	no urban exposure,wrong publication type
Predictors of Future Deep Brain Stimulation Surgery in de novo Parkinson's Disease	2023	Mov. Disord. Clin. Pract.	10	6	933-942	Lang, S. and Vetkas, A. and Conner, C. and Kalia, L.V. and Lozano, A.M. and Kalia, S.K.	10.1002/mdc3.13747	no			no	no urban exposure
Toward personalized rehabilitation employing classification, localization, and visualization of brain–arm movement relationships	2023	Smart Health	28			Korivand, S. and Zhu, X. and Jalili, N. and Koh, K. and Zhang, L.-Q. and Gong, J.	10.1016/j.smhl.2023.100397	no			no	no urban exposure
Parkinson’s Disease: A Narrative Review on Potential Molecular Mechanisms of Sleep Disturbances, REM Behavior Disorder, and Melatonin	2023	Brain Sci.	13	6		Samizadeh, M.-A. and Fallah, H. and Toomarisahzabi, M. and Rezaei, F. and Rahimi-Danesh, M. and Akhondzadeh, S. and Vaseghi, S.	10.3390/brainsci13060914	no			no	study design,wrong publication type
Structural and functional changes in the retina in Parkinson's disease	2023	J. Neurol. Neurosurg. Psychiatry	94	6	448-456	Alves, J.N. and Westner, B.U. and Højlund, A. and Weil, R.S. and Dalal, S.S.	10.1136/jnnp-2022-329342	no			no	wrong outcome,no urban exposure
Unrelated driving thoughts and car driving: Contribution of event-related potentials	2023	Int. J. Psychophysiol.	188		45-46	Fort, A.	10.1016/j.ijpsycho.2023.05.114	no			no	virtual exposure,no urban exposure
EEG-Based Closed-Loop Neurofeedback for Attention Monitoring and Training in Young Adults.	2021	Journal of healthcare engineering	2021		5535810	Wang B and Xu Z and Luo T and Pan J	10.1155/2021/5535810	no		no		no urban exposure
Effects of Nature-Based Group Art Therapy Programs on Stress, Self-Esteem and Changes in Electroencephalogram (EEG) in Non-Disabled Siblings of Children with Disabilities.	2021	International journal of environmental research and public health	18	11		Kang SJ and Kim HS and Baek KH	10.3390/ijerph18115912	no		no		no urban exposure
Electroencephalogram in dementia with Lewy bodies: a systematic review.	2021	Aging clinical and experimental research	33	5	1197-1208	Chatzikonstantinou S and McKenna J and Karantali E and Petridis F and Kazis D and Mavroudis I	10.1007/s40520-020-01576-2	no		no		study design
Inefficient resource allocation is associated with reduced alpha activity in parietal regions in individuals with Parkinson's disease.	2021	The European journal of neuroscience	53	4	1225-1237	Weber J and Abeln V and Steichele K and Foitschik T and Stuckenschneider T	10.1111/ejn.15008	no		no		no urban exposure
EEG-based functional connectivity and executive control in patients with Parkinson's disease and freezing of gait.	2022	Clinical neurophysiology : official journal of the International Federation of Clinical Neurophysiology	137		207-215	Gérard M and Bayot M and Derambure P and Dujardin K and Defebvre L and Betrouni N and Delval A	10.1016/j.clinph.2022.01.128	no		no		no urban exposure
Evaluating the Fitness-to-Drive Using Evoked Visual Responses in Alzheimer's Disease.	2021	Annual International Conference of the IEEE Engineering in Medicine and Biology Society. IEEE Engineering in Medicine and Biology Society. Annual International Conference	2021		2382-2385	Mitoubsi A and Liu Z and Banks D and Khojandi A and Oliver M and Cox D and Fernandez R	10.1109/EMBC46164.2021.9630321	no		no		no urban exposure
Neural Responses to Heartbeats Detect Residual Signs of Consciousness during Resting State in Postcomatose Patients.	2021	The Journal of neuroscience : the official journal of the Society for Neuroscience	41	24	5251-5262	Candia-Rivera D and Annen J and Gosseries O and Martial C and Thibaut A and Laureys S and Tallon-Baudry C	10.1523/JNEUROSCI.1740-20.2021	no		no		no urban exposure
Mobile EEG reveals functionally dissociable dynamic processes supporting real-world ambulatory obstacle avoidance: Evidence for early proactive control.	2021	The European journal of neuroscience	54	12	8106-8119	Mustile M and Kourtis D and Ladouce S and Learmonth G and Edwards MG and Donaldson DI and Ietswaart M	10.1111/ejn.15120	no		no		no MH outcome,no urban exposure
Non-reversibility outperforms functional connectivity in characterisation of brain states in MEG data.	2023	NeuroImage	276		120186	Tewarie PKB and Hindriks R and Lai YM and Sotiropoulos SN and Kringelbach M and Deco G	10.1016/j.neuroimage.2023.120186	no		no		no urban exposure
Neuronal biomarkers of Parkinson's disease are present in healthy aging.	2021	NeuroImage	243		118512	Zhang J and Idaji MJ and Villringer A and Nikulin VV	10.1016/j.neuroimage.2021.118512	no		no		no urban exposure
Electroencephalography during on-the-road driving in older untreated insomnia patients and normal sleepers.	2015	Biological psychology	109		20-8	Perrier J and Leufkens TR and Bulla J and Jongen S and Bocca ML and Ramaekers JG and Vermeeren A	10.1016/j.biopsycho.2015.04.002	no		no		no urban exposure
Investigating the contribution of distance-based features to automatic sleep stage classification.	2018	Computers in biology and medicine	96		8-23	Gharbali AA and Najdi S and Fonseca JM	10.1016/j.compbiomed.2018.03.001	no		no		no urban exposure
Machine learning for the early prediction of infants with electrographic seizures in neonatal hypoxic-ischemic encephalopathy.	2023	Epilepsia	64	2	456-468	Pavel AM and O'Toole JM and Proietti J and Livingstone V and Mitra S and Marnane WP and Finder M and Dempsey EM and Murray DM and Boylan GB	10.1111/epi.17468	no		no		no urban exposure
NKX2-1 Is Required in the Embryonic Septum for Cholinergic System Development, Learning, and Memory.	2017	Cell reports	20	7	1572-1584	Magno L and Barry C and Schmidt-Hieber C and Theodotou P and Häusser M and Kessaris N	10.1016/j.celrep.2017.07.053	no		no		no urban exposure
Graph Theory on Brain Cortical Sources in Parkinson's Disease: The Analysis of 'Small World' Organization from EEG.	2021	Sensors (Basel, Switzerland)	21	21		Vecchio F and Pappalettera C and Miraglia F and Alù F and Orticoni A and Judica E and Cotelli M and Pistoia F and Rossini PM	10.3390/s21217266	no		no		no urban exposure
Multicohort cross-sectional study of cognitive and behavioural digital biomarkers in neurodegeneration: the Living Lab Study protocol.	2023	BMJ open	13	8	e072094	Crook-Rumsey M and Daniels SJC and Abulikemu S and Lai H and Rapeaux A and Hadjipanayi C and Soreq E and Li LM and Bashford J and Jeyasingh-Jacob J and Gruia DC and Lambert D and Weil R and Hampshire A and Sharp DJ and Haar S	10.1136/bmjopen-2023-072094	no		no		no urban exposure
Electrocortical high frequency activity and respiratory entrainment in 6-hydroxydopamine model of Parkinson's disease.	2019	Brain research	1724		146439	Cavelli M and Prunell G and Costa G and Velásquez N and Gonzalez J and Castro-Zaballa S and Lima MMS and Torterolo P	10.1016/j.brainres.2019.146439	no		no		no urban exposure
Motor cortical oscillations are abnormally suppressed during repetitive movement in patients with Parkinson's disease.	2016	Clinical neurophysiology : official journal of the International Federation of Clinical Neurophysiology	127	1	664-674	Stegemöller EL and Allen DP and Simuni T and MacKinnon CD	10.1016/j.clinph.2015.05.014	no		no		no urban exposure
Mild Cognitive Impairment: Diagnosis and Subtypes.	2023	Clinical EEG and neuroscience	54	1	4-11	Bradfield NI	10.1177/15500594211042708	no		no		no urban exposure
Nigrostriatal Dopamine Acting on Globus Pallidus Regulates Sleep.	2016	Cerebral cortex (New York, N.Y. : 1991)	26	4	1430-9	Qiu MH and Yao QL and Vetrivelan R and Chen MC and Lu J	10.1093/cercor/bhu241	no		no		no urban exposure
Functional Brain Dysconnectivity in Parkinson's Disease: A 5-Year Longitudinal Study.	2022	Movement disorders : official journal of the Movement Disorder Society	37	7	1444-1453	Yassine S and Gschwandtner U and Auffret M and Achard S and Verin M and Fuhr P and Hassan M	10.1002/mds.29026	no		no		no urban exposure
Intermittent Theta-Burst Stimulation of the Right Dorsolateral Prefrontal Cortex to Promote Metaphor Comprehension in Parkinson Disease: A Case Study.	2016	Archives of physical medicine and rehabilitation	97	1	74-83	Tremblay C and Monetta L and Langlois M and Schneider C	10.1016/j.apmr.2015.09.002	no		no		no urban exposure
Neuroepigenetics of arousal: Gamma oscillations in the pedunculopontine nucleus.	2019	Journal of neuroscience research	97	12	1515-1520	Garcia-Rill E	10.1002/jnr.24417	no		no		no urban exposure
Elevated Gaussian-modeled beta power in the cortex characterizes aging, but not Parkinson's disease.	2023	Journal of neurophysiology	129	5	1086-1093	Karekal A and Stuart S and Mancini M and Swann NC	10.1152/jn.00480.2022	no		no		no urban exposure
Exploration of EEG features of Alzheimer's disease using continuous wavelet transform.	2015	Medical & biological engineering & computing	53	9	843-55	Ghorbanian P and Devilbiss DM and Hess T and Bernstein A and Simon AJ and Ashrafiuon H	10.1007/s11517-015-1298-3	no		no		no urban exposure
Identification of an early-stage Parkinson's disease neuromarker using event-related potentials, brain network analytics and machine-learning.	2022	PloS one	17	1	e0261947	Hassin-Baer S and Cohen OS and Israeli-Korn S and Yahalom G and Benizri S and Sand D and Issachar G and Geva AB and Shani-Hershkovich R and Peremen Z	10.1371/journal.pone.0261947	no		no		no urban exposure
Edge deep learning for neural implants: a case study of seizure detection and prediction.	2021	Journal of neural engineering	18	4		Liu X and Richardson AG	10.1088/1741-2552/abf473	no		no		no urban exposure
Multimodal prediction of residual consciousness in the intensive care unit: the CONNECT-ME study.	2023	Brain : a journal of neurology	146	1	50-64	Amiri M and Fisher PM and Raimondo F and Sidaros A and Cacic Hribljan M and Othman MH and Zibrandtsen I and Albrechtsen SS and Bergdal O and Hansen AE and Hassager C and Højgaard JLS and Jakobsen EW and Jensen HR and Møller J and Nersesjan V and Nikolic M and Olsen MH and Sigurdsson ST and Sitt JD and Sølling C and Welling KL and Willumsen LM and Hauerberg J and Larsen VA and Fabricius M and Knud…	10.1093/brain/awac335	no		no		no urban exposure
Muscle artifacts in single trial EEG data distinguish patients with Parkinson's disease from healthy individuals.	2014	Annual International Conference of the IEEE Engineering in Medicine and Biology Society. IEEE Engineering in Medicine and Biology Society. Annual International Conference	2014		3292-5	Weyhenmeyer J and Hernandez ME and Lainscsek C and Sejnowski TJ and Poizner H	10.1109/EMBC.2014.6944326	no		no		no urban exposure
EEG functional network topology is associated with disability in patients with amyotrophic lateral sclerosis.	2016	Scientific reports	6		38653	Fraschini M and Demuru M and Hillebrand A and Cuccu L and Porcu S and Di Stefano F and Puligheddu M and Floris G and Borghero G and Marrosu F	10.1038/srep38653	no		no		no urban exposure
EEG alpha reactivity and cholinergic system integrity in Lewy body dementia and Alzheimer's disease.	2020	Alzheimer's research & therapy	12	1	46	Schumacher J and Thomas AJ and Peraza LR and Firbank M and Cromarty R and Hamilton CA and Donaghy PC and O'Brien JT and Taylor JP	10.1186/s13195-020-00613-6	no		no		no urban exposure
Electroencephalographic and morphometric abnormalities in psychopath offenders.	2021	Behavioral sciences & the law	39	5	597-610	Calzada-Reyes A and Alvarez-Amador A and Galán-Garcia L and Valdés-Sosa M	10.1002/bsl.2548	no		no		no urban exposure
Loss of EEG Network Efficiency Is Related to Cognitive Impairment in Dementia With Lewy Bodies.	2015	Movement disorders : official journal of the Movement Disorder Society	30	13	1785-93	van Dellen E and de Waal H and van der Flier WM and Lemstra AW and Slooter AJ and Smits LL and van Straaten EC and Stam CJ and Scheltens P	10.1002/mds.26309	no		no		no urban exposure
Effect of Levetiracetam on Cognition in Patients With Alzheimer Disease With and Without Epileptiform Activity: A Randomized Clinical Trial.	2021	JAMA neurology	78	11	1345-1354	Vossel K and Ranasinghe KG and Beagle AJ and La A and Ah Pook K and Castro M and Mizuiri D and Honma SM and Venkateswaran N and Koestler M and Zhang W and Mucke L and Howell MJ and Possin KL and Kramer JH and Boxer AL and Miller BL and Nagarajan SS and Kirsch HE	10.1001/jamaneurol.2021.3310	no		no		no urban exposure
Functional connectivity disruptions correlate with cognitive phenotypes in Parkinson's disease.	2017	NeuroImage. Clinical	14		591-601	Hassan M and Chaton L and Benquet P and Delval A and Leroy C and Plomhause L and Moonen AJ and Duits AA and Leentjens AF and van Kranen-Mastenbroek V and Defebvre L and Derambure P and Wendling F and Dujardin K	10.1016/j.nicl.2017.03.002	no		no		no urban exposure
Frontal EEG asymmetry as predictor of physiological responses to aversive memories.	2014	Psychophysiology	51	9	853-65	Meyer T and Quaedflieg CW and Giesbrecht T and Meijer EH and Abiad S and Smeets T	10.1111/psyp.12230	no		no		virtual exposure,no urban exposure
Machine learning classifiers for electrode selection in the design of closed-loop neuromodulation devices for episodic memory improvement.	2023	Cerebral cortex (New York, N.Y. : 1991)	33	13	8150-8163	Wang DX and Ng N and Seger SE and Ekstrom AD and Kriegel JL and Lega BC	10.1093/cercor/bhad105	no		no		no urban exposure
GABA-mediated changes in inter-hemispheric beta frequency activity in early-stage Parkinson's disease.	2014	Neuroscience	281		68-76	Hall SD and Prokic EJ and McAllister CJ and Ronnqvist KC and Williams AC and Yamawaki N and Witton C and Woodhall GL and Stanford IM	10.1016/j.neuroscience.2014.09.037	no		no		no urban exposure
Early automatic detection of Parkinson's disease based on sleep recordings.	2014	Journal of clinical neurophysiology : official publication of the American Electroencephalographic Society	31	5	409-15	Kempfner J and Sorensen HB and Nikolic M and Jennum P	10.1097/WNP.0000000000000065	no		no		no urban exposure
Effective Brain Connectivity Extraction by Frequency-Domain Convergent Cross-Mapping (FDCCM) and Its Application in Parkinson's Disease Classification.	2023	IEEE transactions on bio-medical engineering	70	8	2475-2485	Avvaru S and Parhi KK	10.1109/TBME.2023.3250355	no		no		no urban exposure
Neural network topology in ADHD; evidence for maturational delay and default-mode network alterations.	2017	Clinical neurophysiology : official journal of the International Federation of Clinical Neurophysiology	128	11	2258-2267	Janssen TWP and Hillebrand A and Gouw A and Geladé K and Van Mourik R and Maras A and Oosterlaan J	10.1016/j.clinph.2017.09.004	no		no		no urban exposure
Hypersynchrony despite pathologically reduced beta oscillations in patients with Parkinson's disease: a pharmaco-magnetoencephalography study.	2014	Journal of neurophysiology	112	7	1739-47	Heinrichs-Graham E and Kurz MJ and Becker KM and Santamaria PM and Gendelman HE and Wilson TW	10.1152/jn.00383.2014	no		no		no urban exposure
Neuropsychological, electrophysiological, and neuroimaging biomarkers for REM behavior disorder.	2019	Expert review of neurotherapeutics	19	11	1069-1087	Ferini-Strambi L and Fasiello E and Sforza M and Salsone M and Galbiati A	10.1080/14737175.2019.1640603	no		no		study design,no urban exposure
Frontal functional connectivity and disease duration interactively predict cognitive decline in Parkinson's disease.	2021	Clinical neurophysiology : official journal of the International Federation of Clinical Neurophysiology	132	2	510-519	Sánchez-Dinorín G and Rodríguez-Violante M and Cervantes-Arriaga A and Navarro-Roa C and Ricardo-Garcell J and Rodríguez-Camacho M and Solís-Vivanco R	10.1016/j.clinph.2020.11.035	no		no		no urban exposure
Granger causality supports abnormal functional connectivity of beta oscillations in the dorsolateral striatum and substantia nigra pars reticulata in hemiparkinsonian rats.	2017	Experimental brain research	235	11	3357-3365	Wang Q and Li M and Xie Z and Cai J and Li N and Xiao H and Wang N and Wang J and Luo F and Zhang W	10.1007/s00221-017-5054-9	no		no		animal study,no urban exposure
Dysfunctions in striatal microstructure can enhance perceptual decision making through deficits in predictive coding.	2017	Brain structure & function	222	8	3807-3817	Beste C and Mückschel M and Rosales R and Domingo A and Lee L and Ng A and Klein C and Münchau A	10.1007/s00429-017-1435-x	no		no		no urban exposure
Effect of Levodopa Medication on Human Brain Connectome in Parkinson's Disease-A Combined Graph Theory and EEG Study.	2022	Clinical EEG and neuroscience	53	6	562-571	Farashi S and Khazaei M	10.1177/15500594221085552	no		no		no urban exposure
Electrocorticography reveals beta desynchronization in the basal ganglia-cortical loop during rest tremor in Parkinson's disease.	2016	Neurobiology of disease	86		177-86	Qasim SE and de Hemptinne C and Swann NC and Miocinovic S and Ostrem JL and Starr PA	10.1016/j.nbd.2015.11.023	no		no		no urban exposure
Magnetoencephalography detects phase-amplitude coupling in Parkinson's disease.	2022	Scientific reports	12	1	1835	Tanaka M and Yanagisawa T and Fukuma R and Tani N and Oshino S and Mihara M and Hattori N and Kajiyama Y and Hashimoto R and Ikeda M and Mochizuki H and Kishima H	10.1038/s41598-022-05901-9	no		no		no urban exposure
Emotion classification in Parkinson's disease by higher-order spectra and power spectrum features using EEG signals: a comparative study.	2014	Journal of integrative neuroscience	13	1	89-120	Yuvaraj R and Murugappan M and Ibrahim NM and Omar MI and Sundaraj K and Mohamad K and Palaniappan R and Satiyan M	10.1142/S021963521450006X	no		no		no urban exposure
Using psychophysiological methods to understand and enhance the safety of human mobility	2023	Int. J. Psychophysiol.	188		43-44	Mazeres, F. and Béquet, A.	10.1016/j.ijpsycho.2023.05.110	no			no	no urban exposure,wrong publication type
Visual brain: The role of EEG alpha rhythm in perception, attention and vigilance	2023	Int. J. Psychophysiol.	188		24-25	Zani, A.	10.1016/j.ijpsycho.2023.05.060	no			no	no urban exposure,wrong publication type
The “motor-way” to decision-making: How the motor system drives cue-guided choice	2023	Int. J. Psychophysiol.	188		34	Garofalo, S. and Finotti, G. and Degni, L.A.E. and Badioli, M. and Starita, F. and Gazzola, V. and Bardi, L. and Sirigu, A.	10.1016/j.ijpsycho.2023.05.086	no			no	no urban exposure
Reactivity of posterior cortical electroencephalographic alpha rythms during eyes opening in cognitively intact older adults and patients with dementia due to Alzheimer's and lewy diseases	2023	Int. J. Psychophysiol.	188		26-27	Lopez, S. and Babiloni, C. and Noce, G. and Tucci, F. and Lizio, R. and Ferri, R. and Soricelli, A. and Arnaldi, D. and Giubilei, F. and Stocchi, F. and Fuhr, P. and Ransmayr, G. and D'Antonio, F. and Güntekin, B. and Yener, G. and Taylor, J.P. and Frisoni, G.B. and Bonanni, L. and De Pandis, M.F. and Del Percio, C.	10.1016/j.ijpsycho.2023.05.065	no			no	no urban exposure
The global brain consortium efforts for open science in electroencephalography	2023	Int. J. Psychophysiol.	188		47-48	Valdes-Sosa, P.A.	10.1016/j.ijpsycho.2023.05.120	no			no	no urban exposure
What eye-event-related EEG activity can tell us about cognitive processing in real life	2023	Int. J. Psychophysiol.	188		27	Wascher, E. and Reiser, J.E.	10.1016/j.ijpsycho.2023.05.067	no			no	virtual exposure
Safe-level SMOTE method for handling the class imbalanced problem in electroencephalography dataset of adult anxious state	2023	Biomed. Signal Process. Control	83			Syakiylla Sayed Daud, S.N. and Sudirman, R. and Wee Shing, T.	10.1016/j.bspc.2023.104649	no			no	no urban exposure
The Spectrum of Neurological and Sensory Abnormalities in Gaucher Disease Patients: A Multidisciplinary Study (SENOPRO)	2023	Int. J. Mol. Sci.	24	10		Tullo, M.G. and Cerulli Irelli, E. and Caramia, F. and Tessari, G. and Di Bonaventura, C. and Turchetta, R. and Giallonardo, A.T. and Palumbo, G. and Bianchi, S. and Atturo, F. and Nebbioso, M. and Mancini, P. and Guariglia, C. and Giona, F.	10.3390/ijms24108844	no			no	no urban exposure
Sacades, pupils and blink tracking: More than meets the eye in the Parkinson's disease cognitive spectrum?	2023	Parkinsonism Relat. Disord.	110			Painous, C. and Compta, Y.	10.1016/j.parkreldis.2023.105363	no			no	no abstract,no urban exposure
Teaching Video NeuroImages: Slow periodic myoclonus in subacute sclerosing panencephalitis and fulminant Wilson disease	2023	Neurology	100	16	S23-S24	Meza, R.M. and Schulz, H. and Correa, J. and Rojas, M. and Lal, V. and Espay, A.J.	10.1212/WNL.0000000000206913	no			no	no urban exposure,wrong publication type
Seizure dynamotype classification using non-invasive recordings	2023	bioRxiv				Guendelman, M. and Vekslar, R. and Shriki, O.	10.1101/2023.04.02.535246	no			no	wrong outcome,no urban exposure
T-type calcium channels as therapeutic targets in essential tremor and Parkinson's disease	2023	Ann. Clin. Transl. Neurol.	10	4	462-483	Matthews, L.G. and Puryear, C.B. and Correia, S.S. and Srinivasan, S. and Belfort, G.M. and Pan, M.-K. and Kuo, S.-H.	10.1002/acn3.51735	no			no	no urban exposure
Recurrence Plot-Assisted Detection of Focal/Non-focal EEG Signals Using Ensemble Deep Features	2023	J. Med. Biol. Eng.	43	2	176-184	Sun, Y. and Yang, C. and Xu, Z. and Lu, Y.	10.1007/s40846-023-00785-0	no			no	no urban exposure
The Expanding Phenotypical Spectrum of WARS2-Related Disorder: Four Novel Cases with a Common Recurrent Variant	2023	Genes	14	4		Pauly, M.G. and Korenke, G.C. and Diaw, S.H. and Grözinger, A. and Cazurro-Gutiérrez, A. and Pérez-Dueñas, B. and González, V. and Macaya, A. and Serrano Antón, A.T. and Peterlin, B. and Božović, I.B. and Maver, A. and Münchau, A. and Lohmann, K.	10.3390/genes14040822	no			no	no urban exposure,wrong publication type
P-112 Virtual reality induced gait manipulation affects cortico-subthalamic networks in parkinsonian patients	2023	Clin. Neurophysiol.	148		e59	Reuss, J. and Gulberti, A. and Knorr, M.S. and Sengelmann, M. and Schneider, T.R. and Hamel, W. and Engel, A.K. and Gerloff, C. and Moll, C.K. and Pötter-Nerger, M.	10.1016/j.clinph.2023.02.129	no			no	virtual exposure,no urban exposure
P-64 Behavioural and electrophysiological characteristics of adaptive control in Parkinson[StQuote]s disease	2023	Clin. Neurophysiol.	148		e37-e38	Kricheldorff, J. and Ficke, J. and Witt, K.	10.1016/j.clinph.2023.02.081	no			no	no urban exposure
Study of Interactive Variation Between Brain and Heart Signals While Listening to the Holy Quran by Fusion Technique	2023	Casp. J. Neurol. Sci.	9	2	78-91	Sheibani, R. and Bajestani, G.S. and Goshvarpour, A.	10.32598/CJNS.9.33.269.2	no			no	no urban exposure
Rare Case of Amantadine Withdrawal in a Patient with Spinocerebellar Ataxia	2023	J. Am. Geriatr. Soc.	71		S104	Pak, A. and Chang, E.	10.1111/jgs.18336	no			no	no urban exposure,wrong publication type
Resting-state EEG Predicts Cognitive Impairment in Parkinson ' s Disease	2023	Neurology	100	17		Uc, E. and Anjum, F. and Dasgupta, S. and Narayanan, N.	10.1212/WNL.0000000000203685	no			no	no urban exposure
Resting-State Electroencephalography Reveals Three Sub phenotypes of Parkinson ' s Disease	2023	Neurology	100	17		Yassine, S. and Gschwandtner, U. and Auffret, M. and Duprez, J. and Verin, M. and Fuhr, P. and Hassan, M.	10.1212/WNL.0000000000202900	no			no	no urban exposure
Seizures in Dementia are Associated with Worse Clinical Outcomes, Higher Mortality and Shorter Lifespans	2023	Neurology	100	17		Zawar, I. and Quigg, M. and Manning, C. and Kapur, J.	10.1212/WNL.0000000000202113	no			no	no urban exposure,wrong publication type
Predicting the Neurodevelopmental Outcome in Extremely Preterm Newborns Using a Multimodal Prognostic Model Including Brain Function Information	2023	JAMA Netw. Open	6	3	E231590	Routier, L. and Querne, L. and Ghostine-Ramadan, G. and Boulesteix, J. and Graïc, S. and Mony, S. and Wallois, F. and Bourel-Ponchel, E.	10.1001/jamanetworkopen.2023.1590	no			no	no urban exposure
Personalized definition of surgical targets in major depression and obsessive-compulsive disorder: A potential role for low-intensity focused ultrasound?	2023	Per. Med. Psychiatry	37			Guinjoan, S.M.	10.1016/j.pmip.2023.100100	no			no	wrong outcome,no urban exposure
Phenotypic variability of Subacute Sclerosing Panencephalitis	2023	Mov. Disord. Clin. Pract.	10		S48	Ganguly, J. and Basu, P. and Mondal, B. and Kumar, H.	10.1002/mdc3.13679	no			no	wrong outcome,no urban exposure
Prevalence and Pattern of Movement Disorders in Creutzfeldt Jacob Disease (CJD	2023	Mov. Disord. Clin. Pract.	10		S48	Gurram, S. and Holla, V. and Kamath, S. and Kamble, N. and Yadav, R. and Pal, P.	10.1002/mdc3.13679	no			no	wrong outcome,no urban exposure
Pediatric visual electrophysiology in Slovenia: Early and recent approaches and diagnostics	2023	Doc. Ophthalmol.	146		S63	Brecelj, J. and Stirn-Kranjc, B. and Tekavcic-Pompe, M. and Jarc-Vidmar, M. and Sustar-Habjan, M. and Lenassi, E. and Likar, K. and Kurent, A.	10.1007/s10633-023-09928-9	no			no	no urban exposure
Tokyo Teen Cohort study: a prospective cohort study on general population of adolescents	2023	Eur. Psychiatry	66		S465	Ando, S. and Nishida, A. and Yamasaki, S. and Endo, K. and Hiraiwa-Hasegawa, M. and Kasai, K.	10.1192/j.eurpsy.2023.997	no			no	no urban exposure
Subthalamic Oscillatory Activity of Reward and Loss Processing Using the Monetary Incentive Delay Task in Parkinson Disease	2023	Neuromodulation	26	2	414-423	Manssuer, L. and Wang, L. and Ding, Q. and Li, J. and Zhang, Y. and Zhang, C. and Hallett, M. and Li, D. and Sun, B. and Voon, V.	10.1016/j.neurom.2022.04.033	no			no	no urban exposure
Phenotypes and Genotypes of Inherited Disorders of Biogenic Amine Neurotransmitter Metabolism	2023	Genes	14	2		Mastrangelo, M. and Tolve, M. and Artiola, C. and Bove, R. and Carducci, C. and Carducci, C. and Angeloni, A. and Pisani, F. and Leuzzi, V.	10.3390/genes14020263	no			no	study design,no urban exposure
Novelty-induced frontal-STN networks in Parkinson's disease	2023	Cereb. Cortex	33	2	469-485	Cole, R.C. and Espinoza, A.I. and Singh, A. and Berger, J.I. and Cavanagh, J.F. and Wessel, J.R. and Greenlee, J.D. and Narayanan, N.S.	10.1093/cercor/bhac078	no			no	no urban exposure
Visuospatial Deficits Are Associated with Pisa Syndrome and not Camptocormia in Parkinson's Disease	2023	Mov. Disord. Clin. Pract.	10	1	64-73	Artusi, C.A. and Montanaro, E. and Erro, R. and Margraf, N. and Geroin, C. and Pilotto, A. and Magistrelli, L. and Spagnolo, F. and Marchet, A. and Sarro, L. and Cuoco, S. and Sacchetti, M. and Riello, M. and Capellero, B. and Berchialla, P. and Moeller, B. and Vullriede, B. and Zibetti, M. and Rini, A.M. and Barone, P. and Comi, C. and Padovani, A. and Tinazzi, M. and Lopiano, L.	10.1002/mdc3.13605	no			no	wrong outcome,no urban exposure
Schizophrenia classification using machine learning on resting state EEG signal	2023	Biomed. Signal Process. Control	79			Ruiz de Miras, J. and Ibáñez-Molina, A.J. and Soriano, M.F. and Iglesias-Parro, S.	10.1016/j.bspc.2022.104233	no			no	no urban exposure
Prediction of patients with idiopathic generalized epilepsy from healthy controls using machine learning from scalp EEG recordings	2023	Brain Res.	1798			Escobar-Ipuz, F.A. and Torres, A.M. and García-Jiménez, M.A. and Basar, C. and Cascón, J. and Mateo, J.	10.1016/j.brainres.2022.148131	no			no	no urban exposure
Reduced power and phase-locking values were accompanied by thalamus, putamen, and hippocampus atrophy in Parkinson's disease with mild cognitive impairment: an event-related oscillation study	2023	Neurobiol. Aging	121		88-106	Hünerli-Gündüz, D. and Özbek İşbitiren, Y. and Uzunlar, H. and Çavuşoğlu, B. and Çolakoğlu, B.D. and Ada, E. and Güntekin, B. and Yener, G.G.	10.1016/j.neurobiolaging.2022.10.001	no			no	no urban exposure
The prevalence of sleep loss and sleep disorders in young and old adults	2023	Aging Brain	3			Madan Jha, V.	10.1016/j.nbas.2022.100057	no			no	no urban exposure,wrong publication type
Using spontaneous eye blink-related brain activity to investigate cognitive load during mobile map-assisted navigation	2023	Front. Neurosci.	17			Cheng, B. and Lin, E. and Wunderlich, A. and Gramann, K. and Fabrikant, S.I.	10.3389/fnins.2023.1024583	no			no	virtual exposure
Predicting the evolution of COVID-19 mortality risk: A Recurrent Neural Network approach	2023	Comput. Methods Programs Biomed. Update	3			Villegas, M. and Gonzalez-Agirre, A. and Gutiérrez-Fandiño, A. and Armengol-Estapé, J. and Carrino, C.P. and Pérez-Fernández, D. and Soares, F. and Serrano, P. and Pedrera, M. and García, N. and Valencia, A.	10.1016/j.cmpbup.2022.100089	no			no	no urban exposure
Subthalamic stimulation elicits different transient properties of cortical rhythms during open-eyes and closed-eyes resting states	2023	Brain Stimul.	16	1	370	Méndez-Bértolo, C. and Sanmartino, F. and López-Sosa, F. and Cruz-Gómez, Á.J. and Lozano-Soto, E. and Espinosa-Rosso, R. and Rashid-López, R. and González-Rosa, J.J.	10.1016/j.brs.2023.01.727	no			no	no urban exposure
Project dareplane for closed-loop deep brain stimulation	2023	Brain Stimul.	16	1	319-320	Dold, M. and Pereira, J. and Janssen, M. and Tangermann, M.	10.1016/j.brs.2023.01.591	no			no	no urban exposure
One Minute of EEG Data Provides Sufficient and Reliable Data for Identifying Lewy Body Dementia	2023	Alzheimer Dis. Assoc. Disord.	37	1	66-72	Jin, L. and Nawaz, H. and Ono, K. and Nowell, J. and Haley, E. and Berman, B.D. and Mukhopadhyay, N.D. and Barrett, M.J.	10.1097/WAD.0000000000000536	no			no	no urban exposure
Subthalamic Nucleus Deep Brain Stimulation Restores Motor and Sensorimotor Cortical Neuronal Oscillatory Activity in the Free-Moving 6-Hydroxydopamine Lesion Rat Parkinson Model	2023	Neuromodulation				Abdulbaki, A. and Doll, T. and Helgers, S. and Heissler, H.E. and Voges, J. and Krauss, J.K. and Schwabe, K. and Alam, M.	10.1016/j.neurom.2023.01.014	no			no	animal study,wrong outcome
Sprouting Tree for Physiological Stress Assessment Using Fuzzy Petri Net	2023	Curr. Psychiatry. Res.and Rev	19	3	314-324	Agarwal, P. and Gupta, R. and Alam, M.A.	10.2174/2666082218666220617164153	no			no	no urban exposure,background article
Temporal Signature of Task-Specificity in Isolated Focal Laryngeal Dystonia	2023	Mov. Disord.				Ehrlich, S.K. and Battistella, G. and Simonyan, K.	10.1002/mds.29557	no			no	no urban exposure
Time-locked acute alpha-frequency stimulation of subthalamic nuclei during the evaluation of emotional stimuli and its effect on power modulation	2023	Front. Human Neurosci.	17			Muhammad, N. and Sonkusare, S. and Ding, Q. and Wang, L. and Mandali, A. and Zhao, Y.J. and Sun, B. and Li, D. and Voon, V.	10.3389/fnhum.2023.1181635	no			no	virtual exposure,no urban exposure
Zebrafish as a robust preclinical platform for screening plant-derived drugs with anticonvulsant properties—a review	2023	Front. Mol. Neurosci.	16			Knap, B. and Nieoczym, D. and Kundap, U. and Kusio-Targonska, K. and Kukula-Koch, W. and Turski, W.A. and Gawel, K.	10.3389/fnmol.2023.1221665	no			no	animal study
Self-enucleation of right eye in a male patient with bipolar disorder presenting as acute mania: A case report	2023	Indian J. Psychiatry	65		S99			no			no	no urban exposure,wrong study design
TYROSINE HYDROXYLASE DEFICIENCY IN AN INFANT: A DIAGNOSTIC JOURNEY	2023	J. Invest. Med.	71	1	324	Sheth, N.P. and Randolph, L.	10.1177/10815589221142328	no			no	no urban exposure,wrong publication type
Utilising preclinical murine models to investigate sleep and circadian system dysfunction in Parkinson's disease	2023	J. Parkinson's Dis.	13		101	Garner, N. and Kim, P.R. and Weiergraeber, M. and Gordon, R. and Hanton, K. and Oster, H. and Rawashdeh, O.	10.3233/JPD-2399900	no			no	animal study,no urban exposure
Thalamic white matter macrostructure and subnuclei volumes in Parkinson’s disease depression	2022	NPJ Parkinson's Dis.	8	1		Bhome, R. and Zarkali, A. and Thomas, G.E.C. and Iglesias, J.E. and Cole, J.H. and Weil, R.S.	10.1038/s41531-021-00270-y	no			no	no urban exposure
Toward therapeutic electrophysiology: beta-band suppression as a biomarker in chronic local field potential recordings	2022	NPJ Parkinson's Dis.	8	1		Feldmann, L.K. and Lofredi, R. and Neumann, W.-J. and Al-Fatly, B. and Roediger, J. and Bahners, B.H. and Nikolov, P. and Denison, T. and Saryyeva, A. and Krauss, J.K. and Faust, K. and Florin, E. and Schnitzler, A. and Schneider, G.-H. and Kühn, A.A.	10.1038/s41531-022-00301-2	no			no	wrong outcome,no urban exposure
Functional Connectivity of the Pedunculopontine Nucleus and Surrounding Region in Parkinson's Disease.	2017	Cerebral cortex (New York, N.Y. : 1991)	27	1	54-67	Jha A and Litvak V and Taulu S and Thevathasan W and Hyam JA and Foltynie T and Limousin P and Bogdanovic M and Zrinzo L and Green AL and Aziz TZ and Friston K and Brown P	10.1093/cercor/bhw340	no		no		no urban exposure
Gamma Oscillations in the Hyperkinetic State Detected with Chronic Human Brain Recordings in Parkinson's Disease.	2016	The Journal of neuroscience : the official journal of the Society for Neuroscience	36	24	6445-58	Swann NC and de Hemptinne C and Miocinovic S and Qasim S and Wang SS and Ziman N and Ostrem JL and San Luciano M and Galifianakis NB and Starr PA	10.1523/JNEUROSCI.1128-16.2016	no		no		no urban exposure
Identifying Parkinson's disease with mild cognitive impairment by using combined MR imaging and electroencephalogram.	2021	European radiology	31	10	7386-7394	Zhang J and Gao Y and He X and Feng S and Hu J and Zhang Q and Zhao J and Huang Z and Wang L and Ma G and Zhang Y and Nie K and Wang L	10.1007/s00330-020-07575-1	no		no		no urban exposure
Lack of progression of beta dynamics after long-term subthalamic neurostimulation.	2021	Annals of clinical and translational neurology	8	11	2110-2120	Anderson RW and Wilkins KB and Parker JE and Petrucci MN and Kehnemouyi Y and Neuville RS and Cassini D and Trager MH and Koop MM and Velisar A and Blumenfeld Z and Quinn EJ and Henderson J and Bronte-Stewart HM	10.1002/acn3.51463	no		no		no urban exposure
Neural signatures of predictive language processing in Parkinson's disease with and without mild cognitive impairment.	2021	Cortex; a journal devoted to the study of the nervous system and behavior	141		112-127	León-Cabrera P and Pagonabarraga J and Morís J and Martínez-Horta S and Marín-Lahoz J and Horta-Barba A and Bejr-Kasem H and Kulisevsky J and Rodríguez-Fornells A	10.1016/j.cortex.2021.03.032	no		no		no urban exposure
Exploring differences between self-report and electrophysiological indices of drowsy driving: A usability examination of a personal brain-computer interface device.	2020	Journal of safety research	74		27-34	Dunbar J and Gilbert JE and Lewis B	10.1016/j.jsr.2020.04.006	no		no		virtual exposure,no urban exposure
MADRID+90 study on factors associated with longevity: Study design and preliminary data.	2021	PloS one	16	5	e0251796	Fernández-Blázquez MA and Del Ser T and Frades-Payo B and Ávila-Villanueva M and Valentí-Soler M and Benítez-Robredo MT and Bermejo-Aguña A and Pedrero-Pérez EJ and Quilis-Sancho J and Pastor AB and Fernández-Garrido C and Morales-Alonso S and Diaz-Olalla JM and Santos NC and Maestú F and Gómez-Ramírez J	10.1371/journal.pone.0251796	no		no		no urban exposure
Functional brain network analysis using minimum spanning trees in Multiple Sclerosis: an MEG source-space study.	2014	NeuroImage	88		308-18	Tewarie P and Hillebrand A and Schoonheim MM and van Dijk BW and Geurts JJ and Barkhof F and Polman CH and Stam CJ	10.1016/j.neuroimage.2013.10.022	no		no		no urban exposure
Neurocognitive features distinguishing primary central nervous system lymphoma from other possible causes of rapidly progressive dementia.	2015	Cognitive and behavioral neurology : official journal of the Society for Behavioral and Cognitive Neurology	28	1	1-10	Deutsch MB and Mendez MF	10.1097/WNN.0000000000000048	no		no		no urban exposure
Marijuana use in adults admitted to a Canadian epilepsy monitoring unit.	2016	Epilepsy & behavior : E&B	63		73-78	Massot-Tarrús A and McLachlan RS	10.1016/j.yebeh.2016.08.002	no		no		no urban exposure
Mismatch negativity-like potential (MMN-like) in the subthalamic nuclei in Parkinson's disease patients.	2014	Journal of neural transmission (Vienna, Austria : 1996)	121	12	1507-22	Minks E and Jurák P and Chládek J and Chrastina J and Halámek J and Shaw DJ and Bareš M	10.1007/s00702-014-1221-3	no		no		no urban exposure
Functional and effective connectivity in subthalamic local field potential recordings of patients with Parkinson's disease.	2013	Neuroscience	250		320-32	Hohlefeld FU and Huchzermeyer C and Huebl J and Schneider GH and Nolte G and Brücke C and Schönecker T and Kühn AA and Curio G and Nikulin VV	10.1016/j.neuroscience.2013.07.028	no		no		no urban exposure
Electroencephalogram slowing in rapid eye movement sleep behavior disorder is associated with mild cognitive impairment.	2013	Sleep medicine	14	11	1059-63	Rodrigues Brazète J and Montplaisir J and Petit D and Postuma RB and Bertrand JA and Génier Marchand D and Gagnon JF	10.1016/j.sleep.2013.06.013	no		no		no urban exposure
Impact of epilepsy on children and parents in Gabon.	2015	Epilepsy & behavior : E&B	44		110-6	Ibinga E and Ngoungou EB and Olliac B and Hounsossou CH and Dalmay F and Mouangue G and Ategbo SJ and Preux PM and Druet-Cabanac M	10.1016/j.yebeh.2014.12.035	no		no		method
Neurophysiological signals as potential translatable biomarkers for modulation of metabotropic glutamate 5 receptors.	2013	Neuropharmacology	75		19-30	Harvey BD and Siok CJ and Kiss T and Volfson D and Grimwood S and Shaffer CL and Hajós M	10.1016/j.neuropharm.2013.06.020	no		no		no urban exposure
High-resolution local field potentials measured with deep brain stimulation arrays.	2018	Journal of neural engineering	15	4	046019	Zhang S and Connolly AT and Madden LR and Vitek JL and Johnson MD	10.1088/1741-2552/aabdf5	no		no		no urban exposure
Neuroimaging outcomes associated with mild cognitive impairment subtypes in Parkinson's disease: A systematic review.	2022	Parkinsonism & related disorders	95		122-137	Devignes Q and Lopes R and Dujardin K	10.1016/j.parkreldis.2022.02.006	no		no		study design,no urban exposure
Intermittent Theta Burst Stimulation Improves Motor and Behavioral Dysfunction through Modulation of NMDA Receptor Subunit Composition in Experimental Model of Parkinson's Disease.	2023	Cells	12	11		Zeljkovic Jovanovic M and Stanojevic J and Stevanovic I and Stekic A and Bolland SJ and Jasnic N and Ninkovic M and Zaric Kontic M and Ilic TV and Rodger J and Nedeljkovic N and Dragic M	10.3390/cells12111525	no		no		no urban exposure
Interhemispheric functional interactions between the subthalamic nuclei of patients with Parkinson's disease.	2014	The European journal of neuroscience	40	8	3273-83	Hohlefeld FU and Huchzermeyer C and Huebl J and Schneider GH and Brücke C and Schönecker T and Kühn AA and Curio G and Nikulin VV	10.1111/ejn.12686	no		no		no urban exposure
Evaluation of the noradrenergic system in Parkinson's disease: an 11C-MeNER PET and neuromelanin MRI study.	2018	Brain : a journal of neurology	141	2	496-504	Sommerauer M and Fedorova TD and Hansen AK and Knudsen K and Otto M and Jeppesen J and Frederiksen Y and Blicher JU and Geday J and Nahimi A and Damholdt MF and Brooks DJ and Borghammer P	10.1093/brain/awx348	no		no		no urban exposure
Negativity bias towards anger in dangerous drivers: Empirical evidence from ERPs.	2021	Neuroscience letters	740		135442	Ge Y and Liu X and Chai J and Qu W	10.1016/j.neulet.2020.135442	no		no		no urban exposure | USER-NOTES: {"Sophie"=>["Bin mir hier nicht sicher. Urban exposure gibt es schon, aber steht nicht so ganz im Mittelpunkt. Und reicht das Outcome? "]}
Enhanced arm swing improves Parkinsonian gait with EEG power modulations resembling healthy gait.	2021	Parkinsonism & related disorders	91		96-101	Weersink JB and Maurits NM and van Laar T and de Jong BM	10.1016/j.parkreldis.2021.09.011	no		no		no urban exposure
Electrophysiological resting state networks of predominantly akinetic-rigid Parkinson patients: Effects of dopamine therapy.	2020	NeuroImage. Clinical	25		102147	Schneider L and Seeger V and Timmermann L and Florin E	10.1016/j.nicl.2019.102147	no		no		no urban exposure
Effects of striatal transplantation of cells transfected with GDNF gene without pre- and pro-regions in mouse model of Parkinson's disease.	2016	BMC neuroscience	17	1	34	Revishchin A and Moiseenko L and Kust N and Bazhenova N and Teslia P and Panteleev D and Kovalzon V and Pavlova G	10.1186/s12868-016-0271-x	no		no		animal study,no urban exposure
Feature-based information filtering in visual working memory is impaired in Parkinson's disease.	2018	Neuropsychologia	111		317-323	Zhao G and Chen F and Zhang Q and Shen M and Gao Z	10.1016/j.neuropsychologia.2018.02.007	no		no		no urban exposure
Long term correlation of subthalamic beta band activity with motor impairment in patients with Parkinson's disease.	2017	Clinical neurophysiology : official journal of the International Federation of Clinical Neurophysiology	128	11	2286-2291	Neumann WJ and Staub-Bartelt F and Horn A and Schanda J and Schneider GH and Brown P and Kühn AA	10.1016/j.clinph.2017.08.028	no		no		no urban exposure
Eltoprazine prevents levodopa-induced dyskinesias by reducing causal interactions for theta oscillations in the dorsolateral striatum and substantia nigra pars reticulate.	2019	Neuropharmacology	148		1-10	Wang Q and Chen J and Li M and Lv S and Xie Z and Li N and Wang N and Wang J and Luo F and Zhang W	10.1016/j.neuropharm.2018.12.027	no		no		no urban exposure
Identification of nonlinear features in cortical and subcortical signals of Parkinson's Disease patients via a novel efficient measure.	2020	NeuroImage	223		117356	Özkurt TE and Akram H and Zrinzo L and Limousin P and Foltynie T and Oswal A and Litvak V	10.1016/j.neuroimage.2020.117356	no		no		no urban exposure
Ictal bradyarrhythmias and asystole requiring pacemaker implantation: Combined EEG-ECG analysis of 5 cases.	2016	Epilepsy & behavior : E&B	64		212-215	Bartlam R and Mohanraj R	10.1016/j.yebeh.2016.06.026	no		no		no urban exposure
Enhancing Gamma Oscillations Restores Primary Motor Cortex Plasticity in Parkinson's Disease.	2020	The Journal of neuroscience : the official journal of the Society for Neuroscience	40	24	4788-4796	Guerra A and Asci F and D'Onofrio V and Sveva V and Bologna M and Fabbrini G and Berardelli A and Suppa A	10.1523/JNEUROSCI.0357-20.2020	no		no		no urban exposure
Mild hypohydration increases the frequency of driver errors during a prolonged, monotonous driving task.	2015	Physiology & behavior	147		313-8	Watson P and Whale A and Mears SA and Reyner LA and Maughan RJ	10.1016/j.physbeh.2015.04.028	no		no		no urban exposure
Neuromodulation targets pathological not physiological beta bursts during gait in Parkinson's disease.	2018	Neurobiology of disease	120		107-117	Anidi C and O'Day JJ and Anderson RW and Afzal MF and Syrkin-Nikolau J and Velisar A and Bronte-Stewart HM	10.1016/j.nbd.2018.09.004	no		no		no urban exposure
Microsubthalamotomy improves sleep in patients affected by advanced Parkinson's disease.	2014	Sleep medicine	15	6	637-41	Merlino G and Lettieri C and Mondani M and Belgrado E and Devigili G and Mucchiut M and Rinaldo S and Craighero C and D'Auria S and Skrap M and Eleopra R	10.1016/j.sleep.2013.12.016	no		no		no urban exposure
Event-related oscillations differentiate between cognitive, motor and visual impairments.	2022	Journal of neurology	269	7	3529-3540	Rosenblum Y and Shiner T and Bregman N and Fahoum F and Giladi N and Maidan I and Mirelman A	10.1007/s00415-021-10953-4	no		no		no urban exposure
Interoception Primes Emotional Processing: Multimodal Evidence from Neurodegeneration.	2021	The Journal of neuroscience : the official journal of the Society for Neuroscience	41	19	4276-4292	Salamone PC and Legaz A and Sedeño L and Moguilner S and Fraile-Vazquez M and Campo CG and Fittipaldi S and Yoris A and Miranda M and Birba A and Galiani A and Abrevaya S and Neely A and Caro MM and Alifano F and Villagra R and Anunziata F and Okada de Oliveira M and Pautassi RM and Slachevsky A and Serrano C and García AM and Ibañez A	10.1523/JNEUROSCI.2578-20.2021	no		no		no urban exposure
Effects of COVID-19-related stay-at-home order on neuropsychophysiological response to urban spaces: Beneficial role of exposure to nature?	2021	Journal of environmental psychology	75		101590	Olszewska-Guizzo A and Fogel A and Escoffier N and Ho R	10.1016/j.jenvp.2021.101590	no		no		virtual exposure,no urban exposure
Impaired cholinergic transmission in patients with Parkinson's disease and olfactory dysfunction.	2017	Journal of the neurological sciences	377		55-61	Versace V and Langthaler PB and Sebastianelli L and Höller Y and Brigo F and Orioli A and Saltuari L and Nardone R	10.1016/j.jns.2017.03.049	no		no		no urban exposure
Dopaminergic treatment modulates sensory attenuation at the onset of the movement in Parkinson's disease: A test of a new framework for bradykinesia.	2016	Movement disorders : official journal of the Movement Disorder Society	31	1	143-6	Macerollo A and Chen JC and Korlipara P and Foltynie T and Rothwell J and Edwards MJ and Kilner JM	10.1002/mds.26493	no		no		no urban exposure
Functional correlates of exaggerated oscillatory activity in basal ganglia output in hemiparkinsonian rats.	2014	Experimental neurology	261		563-77	Brazhnik E and Novikov N and McCoy AJ and Cruz AV and Walters JR	10.1016/j.expneurol.2014.07.010	no		no		animal study,no urban exposure
Movement-related changes in pallidocortical synchrony differentiate action execution and observation in humans.	2021	Clinical neurophysiology : official journal of the International Federation of Clinical Neurophysiology	132	8	1990-2001	Cross KA and Malekmohammadi M and Woo Choi J and Pouratian N	10.1016/j.clinph.2021.03.037	no		no		no urban exposure
Human subthalamic nucleus - Automatic auditory change detection as a basis for action selection.	2017	Neuroscience	355		141-148	Heldmann M and Münte TF and Paracka L and Beyer F and Brüggemann N and Saryyeva A and Rasche D and Krauss JK and Tronnier VM	10.1016/j.neuroscience.2017.05.008	no		no		no urban exposure
Gap junction blockers attenuate beta oscillations and improve forelimb function in hemiparkinsonian rats.	2015	Experimental neurology	265		160-70	Phookan S and Sutton AC and Walling I and Smith A and O'Connor KA and Campbell JC and Calos M and Yu W and Pilitsis JG and Brotchie JM and Shin DS	10.1016/j.expneurol.2015.01.004	no		no		no urban exposure
Fluoxetine tunes the abnormal hippocampal oscillations in association with cognitive impairments in 6-OHDA lesioned rats.	2021	Behavioural brain research	409		113314	Liu W and Zhang R and Feng H and Zhu H	10.1016/j.bbr.2021.113314	no		no		animal study,no urban exposure
Intermittent theta-burst stimulation rescues dopamine-dependent corticostriatal synaptic plasticity and motor behavior in experimental parkinsonism: Possible role of glial activity.	2017	Movement disorders : official journal of the Movement Disorder Society	32	7	1035-1046	Cacace F and Mineo D and Viscomi MT and Latagliata EC and Mancini M and Sasso V and Vannelli A and Pascucci T and Pendolino V and Marcello E and Pelucchi S and Puglisi-Allegra S and Molinari M and Picconi B and Calabresi P and Ghiglieri V	10.1002/mds.26982	no		no		no urban exposure
Motor hyperactivity of the iron-deficient rat - an animal model of restless legs syndrome.	2017	Movement disorders : official journal of the Movement Disorder Society	32	12	1687-1693	Lai YY and Cheng YH and Hsieh KC and Nguyen D and Chew KT and Ramanathan L and Siegel JM	10.1002/mds.27133	no		no		animal study,no urban exposure
Mild cerebello-thalamo-cortical impairment in patients with normal dopaminergic scans (SWEDD).	2016	Parkinsonism & related disorders	28		23-8	Schirinzi T and Di Lorenzo F and Ponzo V and Palmieri MG and Bentivoglio AR and Schillaci O and Pisani A and Koch G	10.1016/j.parkreldis.2016.03.023	no		no		no urban exposure
Neuronal oscillations of the pedunculopontine nucleus in progressive supranuclear palsy: Influence of levodopa and movement.	2020	Clinical neurophysiology : official journal of the International Federation of Clinical Neurophysiology	131	2	414-419	Galazky I and Zaehle T and Sweeney-Reed CM and Neumann J and Heinze HJ and Voges J and Kupsch A and Hinrichs H	10.1016/j.clinph.2019.11.033	no		no		no urban exposure
Early diagnosis of Lewy body disease in patients with late-onset psychiatric disorders using clinical history of rapid eye movement sleep behavior disorder and [(123) I]-metaiodobenzylguanidine cardiac scintigraphy.	2018	Psychiatry and clinical neurosciences	72	6	423-434	Fujishiro H and Okuda M and Iwamoto K and Miyata S and Torii Y and Iritani S and Ozaki N	10.1111/pcn.12651	no		no		no urban exposure
Imaging the Dynamics of Mammalian Neocortical Population Activity In-Vivo.	2015	Advances in experimental medicine and biology	859		243-71	Grinvald A and Omer D and Naaman S and Sharon D	10.1007/978-3-319-17641-3_10	no		no		animal study,no urban exposure
Exploring a sustainable building's impact on occupant mental health and cognitive function in a virtual environment.	2021	Scientific reports	11	1	5644	Hu M and Simon M and Fix S and Vivino AA and Bernat E	10.1038/s41598-021-85210-9	no		no		virtual exposure
Shoulder-Touch test to reveal incongruencies in persons with functional motor disorders	2022	Eur. J. Neurol.	29	12	3508-3512	Geroin, C. and Nonnekes, J. and Erro, R. and Camozzi, S. and Bloem, B.R. and Tinazzi, M.	10.1111/ene.15532	no			no	wrong outcome,no urban exposure
Sleep modulation in Parkinson's Disease patients with Deep Brain Stimulation: the role of frequency variations	2022	Sleep Med.	100		S174-S175	Del Prete, E. and Maestri Tassoni, M. and Carnicelli, L. and Barsotti, M. and Gemignani, A. and Menicucci, D. and Piarulli, A. and Faraguna, U. and Banfi, T. and Siciliano, G. and Ceravolo, R. and Bonanni, E.	10.1016/j.sleep.2022.05.470	no			no	no urban exposure
Sleep and Shouts: the intrinsically aversive nature of rough sounds is preserved during NREM sleep	2022	Sleep Med.	100		S23-S24	Legendre, G. and Moyne, M. and Dominguez-Borras, J. and Sterpenich, V. and Grandjean, D. and Schwartz, S. and Arnal, L.	10.1016/j.sleep.2022.05.078	no			no	no urban exposure
Perioperative considerations in patients with chemotherapy-induced cognitive impairment: a narrative review	2022	Br. J. Anaesth.	129	6	909-922	Guran, E. and Hu, J. and Wefel, J.S. and Chung, C. and Cata, J.P.	10.1016/j.bja.2022.08.037	no			no	study design,wrong publication type
Roadmap to EEGs: video-based e-learning modules addressing clinical EEG reading	2022	Epileptic Disord.	24	6	1132-1138	Sheikh, I.S. and Katyal, R. and Hadjinicolaou, A. and Nascimento, F.A. and Beniczky, S.	10.1684/epd.2022.1495	no			no	virtual exposure,no urban exposure
Theta oscillations and minor hallucinations in Parkinson's disease reveal decrease in frontal lobe functions and later cognitive decline	2022	bioRxiv				Bernasconi, F. and Pagonabarraga, J. and Bejr-Kasem, H. and Martinez-Horta, S. and Kulisevsky, J. and Blanke, O.	10.1101/2022.11.24.517668	no			no	wrong outcome,no urban exposure
The mechanism of exercise for pain management in Parkinson’s disease	2022	Front. Mol. Neurosci.	15			Yu, W.-Y. and Yang, Q.-H. and Wang, X.-Q.	10.3389/fnmol.2022.1039302	no			no	no urban exposure
Wearable electroencephalography and multi-modal mental state classification: A systematic literature review	2022	Comput. Biol. Med.	150			Anders, C. and Arnrich, B.	10.1016/j.compbiomed.2022.106088	no			no	study design,wrong study design
Selection of OSA-specific pronunciations and assessment of disease severity assisted by machine learning	2022	J. Clin. Sleep Med.	18	11	2663-2672	Ding, Y. and Sun, Y. and Li, Y. and Wang, H. and Fang, Q. and Xu, W. and Wu, J. and Gao, J. and Han, D.	10.5664/jcsm.9798	no			no	wrong outcome,no urban exposure
Parkinson’s disease impairs cortical sensori-motor decision-making cascades	2022	medRxiv				Tomassini, A. and Cope, T.E. and Zhang, J. and Rowe, J.B.	10.1101/2022.10.26.22281571	no			no	no urban exposure
Results associated with the health system-wide adoption of transcarotid revascularization	2022	J. Vasc. Surg.	76	4	967-972	Husman, R. and Tanaka, A. and Harlin, S.A. and Martin, G.H. and Saqib, N.U. and Keyhani, A. and Keyhani, K. and Wang, S.K.	10.1016/j.jvs.2022.04.028	no			no	no urban exposure,wrong publication type
Road to a rare diagnosis: Description of novel unbalanced translocation causing partial trisomy 17p	2022	Clin. Case Rep.	10	10		Musabi, M. and Saker, A. and Baer, J. and Wang, P. and Mohseni Meybodi, A. and Prasad, C. and Bhattacharya, S.	10.1002/ccr3.6343	no			no	no urban exposure,wrong publication type
PC032 / #660 NON-INVASIVE NEUROMODULATION PROBLEMS FOR MUSICAL PEAK PERFORMANCE USING NEUROFEEDBACK TECHNOLOGY: TRACK 2: BRAIN STIMULATION FOR TREATMENT RESISTANT DEPRESSION, PAIN, AND PARKINSON'S DISEASE	2022	Neuromodulation	25	7	S26-S27	Bazanova, O.	10.1016/j.neurom.2022.08.032	no			no	no urban exposure,wrong publication type
PO027 / #1009 ANODIC VERSUS CATHODIC GENERATION OF SUBTHALAMIC NUCLEUS AND CORTICAL EVOKED POTENTIALS USING NON-SYMMETRICAL MONOPOLAR STIMULATION IN PARKINSON'S DISEASE PATIENTS: E-POSTER VIEWING	2022	Neuromodulation	25	7	S180-S181	Campbell, B. and Schrodel, M. and Bocca, L. and Almeida, J. and Cho, H. and Nagel, S. and Rammo, R. and Machado, A. and Baker, K.	10.1016/j.neurom.2022.08.202	no			no	no urban exposure,wrong publication type
PC006 / #996 DOES THE PRE-STIMULATION PHASE MODULATE THE EFFECTS OF HIGH-BETA TMS ENTRAINMENT ON CONSCIOUS VISUAL PERCEPTION?: E-POSTER VIEWING	2022	Neuromodulation	25	7	S4-S5	Martel, A. and Stengel, C. and Toba, M. and Cabré, A.	10.1016/j.neurom.2022.08.007	no			no	no urban exposure,wrong publication type
STATUS EPILEPTICUS AND BLINDNESS DUE TO POSTERIOR REVERSIBLE ENCEPHALOPATHY SYNDROME: A RARE CASE OF LATE-ONSET POSTPARTUM ECLAMPSIA	2022	Chest	162	4	A1036-A1037	Lavina, A. and Gonzalez, M. and A Ujueta, N. and Khan, S. and Sakr, L. and Van, A.M.Y. and D Rivera, J.O.S.E. and Sm Mahapatra, S. and Carrion Rodriguez, A.	10.1016/j.chest.2022.08.819	no			no	no urban exposure,wrong publication type
Sign language recognition by means of common spatial patterns: An analysis	2022	PLoS ONE	17	10		Rodríguez-Moreno, I. and Martínez-Otzeta, J.M. and Goienetxea, I. and Sierra, B.	10.1371/journal.pone.0276941	no			no	no urban exposure,wrong publication type
The long road to sleep related hypermotor epilepsy diagnosis	2022	J. Sleep Res.	31			Giardino, D. and Estivill-Domènech, C. and Estivill, E.	10.1111/jsr.13740	no			no	no urban exposure,wrong publication type
REM sleep abnormality as a potential contributor to Parkinson's disease pathogenesis	2022	J. Sleep Res.	31			Lanir-Azaria, S. and Giladi, N.	10.1111/jsr.13740	no			no	no urban exposure
Principles of gait encoding in the subthalamic nucleus of people with Parkinson's disease	2022	Sci. Transl. Med.	14	661		Thenaisie, Y. and Lee, K. and Moerman, C. and Scafa, S. and Gálvez, A. and Pirondini, E. and Burri, M. and Ravier, J. and Puiatti, A. and Accolla, E. and Wicki, B. and Zacharia, A. and Jiménez, M.C. and Bally, J.F. and Courtine, G. and Bloch, J. and Moraud, E.M.	10.1126/scitranslmed.abo1800	no			no	no urban exposure
TU-130. An interpretable machine learning model to predict motor surround inhibition	2022	Clin. Neurophysiol.	141		S13	Dipani, A. and Lakshminarayanan, R. and Leodori, G. and Popa, T. and Kassavetis, P. and Hallett, M. and Thirugnanasambandam, N.	10.1016/j.clinph.2022.07.034	no			no	no urban exposure
WE-118. Impact of ambulatory EEG on the assessment of epileptic patients in resource-limited Latin-American populations. A case series	2022	Clin. Neurophysiol.	141		S61-S62	Guerrero-Aranda, A. and Javier Taveras-Almonte, F.	10.1016/j.clinph.2022.07.162	no			no	wrong outcome,no urban exposure
WE-190. Outcome prediction in patients with severe traumatic brain injury using continuous electroencephalography monitoring	2022	Clin. Neurophysiol.	141		S88-S89	Tewarie, P. and Beernink, T. and Eertman-Meyer, C.J. and Beishuizen, A. and Tjepkema-Cloostermans, M.C. and van Putten, M.J.A.M.	10.1016/j.clinph.2022.07.234	no			no	no urban exposure
TH-224. Differential Impact of Different Types of Dementia on Perception and Cerebral Coding of Emotional Facial Information: An Event-Related Oscillations Study	2022	Clin. Neurophysiol.	141		S155	Güntekin, B. and Yıldırım, E. and Aktürk, T. and Kıyı, İ. and Hanoğlu, L. and Sequeira, H. and Yener, G.	10.1016/j.clinph.2022.07.410	no			no	no urban exposure
WE-172. Intracranial EEG Correlates of Spontaneous Eye Movements	2022	Clin. Neurophysiol.	141		S81	Ono, H. and Sonoda, M. and Luat, A. and Asano, E.	10.1016/j.clinph.2022.07.216	no			no	no urban exposure
TU-191. High density EEG exploration of anxiety disorders in Parkinson's disease	2022	Clin. Neurophysiol.	141		S36	Betrouni, N. and Bayot, M. and Carey, G. and Derambure, P. and Defebvre, L. and Leentjens, A. and Delval, A. and Dujardin, K.	10.1016/j.clinph.2022.07.095	no			no	no urban exposure
TH-294. Pharingo-cervico-brachial variant of Guillain-Barré in TBE-virus infection without central nervous system involvement	2022	Clin. Neurophysiol.	141		S182	Rosso, T. and Albanese, M. and Rorato, G. and Burlina, A.	10.1016/j.clinph.2022.07.480	no			no	no urban exposure,wrong publication type
TU-203. The Frontal Connectivity Index: A neurophysiological predictor of cognitive decline in Parkinson's disease	2022	Clin. Neurophysiol.	141		S41	Solís-Vivanco, R. and Sánchez-Dinorín, G. and Abundes-Corona, A. and Cervantes-Arriaga, A. and Rodríguez-Violante, M.	10.1016/j.clinph.2022.07.107	no			no	no urban exposure
TH-240. Theta-gamma coupling as a potential predictive index of cognitive impairment in de novo cognitively intact Parkinson's disease patients	2022	Clin. Neurophysiol.	141		S161-S162	Ilenia De Bartolo, M. and Leodori, G. and Mancuso, M. and Costanzo, M. and Fabbrini, A. and Belvisi, D. and Di Vita, A. and Boccia, M. and Barbetti, S. and D'Antonio, F. and Conte, A. and Fabbrini, G. and Berardelli, A.	10.1016/j.clinph.2022.07.426	no			no	no urban exposure
TU-193. Decrease of Delta Responses During Cognitive Paradigm in Parkinson Dementia and Lewy Body Dementia is More Severe Than Alzheimer Disease	2022	Clin. Neurophysiol.	141		S37	Yıldırım, E. and Hanoğlu, L. and Yener, G. and Güntekin, B.	10.1016/j.clinph.2022.07.097	no			no	no urban exposure
WE-131. Separating background brain activity from oscillations and spikes for connectivity analysis: Denoising based on discrete wavelet transform and graph theory	2022	Clin. Neurophysiol.	141		S66-S67	Roehri, N. and Vulliemoz, S.	10.1016/j.clinph.2022.07.175	no			no	no urban exposure
TU-204. Attentional impairment in Parkinson's disease is modulated by the side of motor symptomatology onset: Neurophysiological and behavioral evidence	2022	Clin. Neurophysiol.	141		S41	Solís-Vivanco, R. and Martínez-Serrato, Y. and Rodríguez-Violante, M. and Sebastian Lelo de Larrea-Mancera, E.S.	10.1016/j.clinph.2022.07.108	no			no	no urban exposure
Sigma Absolute Spectral Power is Associated with Depression in Parkinson's Disease	2022	Mov. Disord.	37		S605	Memon, A. and Catiul, C. and Irwin, Z. and Pilkington, J. and Joop, A. and Memon, R. and Wood, K. and Cutter, G. and Miocinovic, S. and Amara, A.	10.1002/mds.29223	no			no	no urban exposure
Validation of a wireless Home-Based Sleep Laboratory for assessment of sleep-related disorders in Parkinson's disease	2022	Mov. Disord.	37		S638	Oz, S. and Dagay, A. and Katzav, S. and Wasserman, D. and Harduff, E. and Hanein, Y. and Mirelman, A.	10.1002/mds.29223	no			no	no urban exposure
Relationship between brain bioelectrical activity during REM/NREM sleep, grey matter changes and visual disorders in patients with RBD in Parkinson's disease	2022	Mov. Disord.	37		S616	Alenikova, O. and Svinkovskaya, T. and Alenikov, N.	10.1002/mds.29223	no			no	wrong outcome,no urban exposure
Old drugs, new indications: Efficacy of amantadine for refractory absences and electrical status epilepticus in sleep in children	2022	Epilepsia	63		32-33	Soto Insuga, V. and González Alguacil, E. and Cantarín Extremera, V. and Bernardino, B. and Gutiérrez Delicado, E. and García Fernández, M. and Ruiz Falcó, M.L. and García Peñas, J.J.	10.1111/epi.17388	no			no	no urban exposure
Radiomics-based magnetic resonance imaging analysis potentially differentiate patients with juvenile myoclonic epilepsy from healthy controls	2022	Epilepsia	63		205-206	Kim, K.M. and Hwang, H. and Sohn, B. and Park, K. and Ahn, S.S. and Lee, W. and Chu, M.K. and Heo, K. and Lee, S.-K.	10.1111/epi.17388	no			no	no urban exposure
Spontaneous brain activity, graph metrics, and head motion related to prospective post-traumatic stress disorder trauma-focused therapy response	2022	Front. Human Neurosci.	16			van Lutterveld, R. and Varkevisser, T. and Kouwer, K. and van Rooij, S.J.H. and Kennis, M. and Hueting, M. and van Montfort, S. and van Dellen, E. and Geuze, E.	10.3389/fnhum.2022.730745	no			no	no urban exposure
Stability and Effect of Parkinsonian State on Deep Brain Stimulation Cortical Evoked Potentials	2022	Neuromodulation	25	6	804-816	Campbell, B.A. and Cho, H. and Faulhammer, R.M. and Hogue, O. and Tsai, J.P.-C. and Hussain, M.S. and Machado, A.G. and Baker, K.B.	10.1111/ner.13508	no			no	wrong outcome,no urban exposure
Perry Syndrome with Intrafamilial Heterogeneity in Presentation and Survival Including Acute Respiratory Failure: Case Series	2022	Mov. Disord. Clin. Pract.	9	6	816-820	Boardman, J. and Mascareno Ponte, M. and Chaouch, A. and Kobylecki, C.	10.1002/mdc3.13473	no			no	no urban exposure,wrong publication type
On the intersection between data quality and dynamical modelling of large-scale fMRI signals	2022	NeuroImage	256			Aquino, K.M. and Fulcher, B. and Oldham, S. and Parkes, L. and Gollo, L. and Deco, G. and Fornito, A.	10.1016/j.neuroimage.2022.119051	no			no	wrong outcome,no urban exposure
Severity of Hospitalized Children with Anti-NMDAR Autoimmune Encephalitis	2022	J. Child Neurol.	37	8	749-757	Fan, M. and Sun, W. and Chen, D. and Dong, T. and Yan, W. and Zhang, M. and Yang, H. and Li, J. and Wang, X.	10.1177/08830738221075886	no			no	no urban exposure
Research Progress of Music Therapy on Gait Intervention in Patients with Parkinson’s Disease	2022	Int. J. Environ. Res. Public Health	19	15		Wu, Z. and Kong, L. and Zhang, Q.	10.3390/ijerph19159568	no			no	no urban exposure
Risk Factors for New Neurologic Diagnoses in Hospitalized Patients with COVID-19: A Case-Control Study in New York City	2022	Neurol. Clin. Pract.	12	4	E66-E74	Thakur, K.T. and Chu, V.T. and Hughes, C. and Kim, C.Y. and Fleck-Derderian, S. and Barrett, C.E. and Matthews, E. and Balbi, A. and Bilski, A. and Chomba, M. and Lieberman, O. and Jacobson, S.D. and Agarwal, S. and Roh, D. and Park, S. and Ssonko, V. and Silver, W.G. and Vargas, W.D. and Geneslaw, A. and Bell, M. and Waters, B. and Rao, A. and Claassen, J. and Boehme, A. and Willey, J.Z. and Elk…	10.1212/CPJ.0000000000200006	no			no	no MH outcome,no urban exposure
The role of gamma oscillations in central nervous system diseases: Mechanism and treatment	2022	Front. Cell. Neurosci.	16			Guan, A. and Wang, S. and Huang, A. and Qiu, C. and Li, Y. and Li, X. and Wang, J. and Wang, Q. and Deng, B.	10.3389/fncel.2022.962957	no			no	no urban exposure,wrong publication type
Parkinson’s disease detection based on multi-pattern analysis and multi-scale convolutional neural networks	2022	Front. Neurosci.	16			Qiu, L. and Li, J. and Pan, J.	10.3389/fnins.2022.957181	no			no	no urban exposure
Stockwell transform and semi-supervised feature selection from deep features for classification of BCI signals	2022	Sci Rep	12	1	11773	Salimpour, S. and Kalbkhani, H. and Seyyedi, S. and Solouk, V.	10.1038/s41598-022-15813-3	no			no	wrong outcome,no urban exposure
Paid maternal leave is associated with infant brain function at 3 months of age	2022	Child Dev	93	4	1030-1043	Brito, N.H. and Werchan, D. and Brandes-Aitken, A. and Yoshikawa, H. and Greaves, A. and Zhang, M.	10.1111/cdev.13765	no			no	no urban exposure
Probing neurophysiological vigilance systems in neurodegenerative diseases with cognitive impairment: resting state EEG biomarkers	2022	Eur. J. Neurol.	29		24	Babiloni, C.	10.1111/ene.15462	no			no	no urban exposure
Perry syndrome with a novel mutation and a rare presentation: First report from India	2022	Ann. Indian Acad. Neurol.	25	4	703-706	Krishnan, P. and Sarma, G.R.K. and Murgod, U. and Srinivas, M. and Roy, A.K.	10.4103/aian.aian-890-21	no			no	no urban exposure,wrong publication type
Enhanced functional connectivity properties of human brains during in-situ nature experience.	2016	PeerJ	4		e2210	Chen Z and He Y and Yu Y	10.7717/peerj.2210	yes		yes
Identification of Major Psychiatric Disorders From Resting-State Electroencephalography Using a Machine Learning Approach.	2021	Frontiers in psychiatry	12		707581	Park SM and Jeong B and Oh DY and Choi CH and Jung HY and Lee JY and Lee D and Choi JS	10.3389/fpsyt.2021.707581	no		no		no urban exposure
Impaired Fast Network Oscillations and Mitochondrial Dysfunction in a Mouse Model of Alpha-synucleinopathy (A30P).	2018	Neuroscience	377		161-173	Robson E and Tweedy C and Manzanza N and Taylor JP and Atkinson P and Randall F and Reeve A and Clowry GJ and LeBeau FEN	10.1016/j.neuroscience.2018.02.032	no		no		animal study,no urban exposure
Electroencephalogram (EEG) based prediction of attention deficit hyperactivity disorder (ADHD) using machine learning.	2023	Applied neuropsychology. Adult			1-12	Ahire N and Awale RN and Wagh A	10.1080/23279095.2023.2247702	no		no		no urban exposure
Effects of Walking in Bamboo Forest and City Environments on Brainwave Activity in Young Adults.	2018	Evidence-based complementary and alternative medicine : eCAM	2018		9653857	Hassan A and Tao J and Li G and Jiang M and Aii L and Zhihui J and Zongfang L and Qibing C	10.1155/2018/9653857	yes		yes
How Can Flowers and Their Colors Promote Individuals' Physiological and Psychological States during the COVID-19 Lockdown?	2021	International journal of environmental research and public health	18	19		Xie J and Liu B and Elsadek M	10.3390/ijerph181910258	no		no		no urban exposure
Effective Connectivity During Rest and Music Listening: An EEG Study on Parkinson's Disease.	2021	Frontiers in aging neuroscience	13		657221	Maggioni E and Arienti F and Minella S and Mameli F and Borellini L and Nigro M and Cogiamanian F and Bianchi AM and Cerutti S and Barbieri S and Brambilla P and Ardolino G	10.3389/fnagi.2021.657221	no		no		no urban exposure
Driving Fatigue Detection with Three Non-Hair-Bearing EEG Channels and Modified Transformer Model.	2022	Entropy (Basel, Switzerland)	24	12		Wang J and Xu Y and Tian J and Li H and Jiao W and Sun Y and Li G	10.3390/e24121715	no		no		no urban exposure
L-Dopa Modulation of Brain Connectivity in Parkinson's Disease Patients: A Pilot EEG-fMRI Study.	2019	Frontiers in neuroscience	13		611	Evangelisti S and Pittau F and Testa C and Rizzo G and Gramegna LL and Ferri L and Coito A and Cortelli P and Calandra-Buonaura G and Bisquoli F and Bianchini C and Manners DN and Talozzi L and Tonon C and Lodi R and Tinuper P	10.3389/fnins.2019.00611	no		no		no urban exposure
Electroencephalographic Finding in Idiopathic REM Sleep Behavior Disorder.	2015	Neuropsychobiology	71	1	25-33	Inoue Y and Sasai T and Hirata K	10.1159/000363343	no		no		no urban exposure
Evaluating the Different Stages of Parkinson's Disease Using Electroencephalography With Holo-Hilbert Spectral Analysis.	2022	Frontiers in aging neuroscience	14		832637	Chang KH and French IT and Liang WK and Lo YS and Wang YR and Cheng ML and Huang NE and Wu HC and Lim SN and Chen CM and Juan CH	10.3389/fnagi.2022.832637	no		no		no urban exposure
Leveraging Machine Learning Approaches for Predicting Antidepressant Treatment Response Using Electroencephalography (EEG) and Clinical Data.	2018	Frontiers in psychiatry	9		768	Jaworska N and de la Salle S and Ibrahim MH and Blier P and Knott V	10.3389/fpsyt.2018.00768	no		no		no urban exposure
EEG Resting State Functional Connectivity in Adult Dyslexics Using Phase Lag Index and Graph Analysis.	2018	Frontiers in human neuroscience	12		341	Fraga González G and Smit DJA and van der Molen MJW and Tijms J and Stam CJ and de Geus EJC and van der Molen MW	10.3389/fnhum.2018.00341	no		no		no urban exposure
Mobile brain/body Imaging in dance: A dynamic transdisciplinary field for applied research.	2021	The European journal of neuroscience	54	12	8355-8363	Barnstaple R and Protzak J and DeSouza JFX and Gramann K	10.1111/ejn.14866	no		no		no urban exposure
EEG Abnormalities During Delirium as a Prodromal Feature of Dementia with Lewy Bodies: A Case Report.	2022	Journal of Alzheimer's disease reports	6	1	223-228	Carrarini C and De Rosa MA and Calisi D and Digiovanni A and Salute P and Dono F and Evangelista G and Consoli S and Russo M and Ferri L and D'Ardes D and Mattoli MV and Cipollone F and Onofrj M and Bonanni L	10.3233/ADR-220017	no		no		study design,no urban exposure
Multimodal assessment of effects of urban environments on psychological wellbeing.	2023	Heliyon	9	6	e16433	Baumann O and Brooks-Cederqvist B	10.1016/j.heliyon.2023.e16433	yes		yes
Innovations in Neurophysiology and Their Use in Neuropsychiatry.	2022	Noro psikiyatri arsivi	59		S67-S74	Yener G and Öz D	10.29399/npa.28234	no		no		no urban exposure
Improved Alzheimer's Disease versus Frontotemporal Lobar Degeneration Differential Diagnosis Combining EEG and Neurochemical Biomarkers: A Pilot Study.	2022	Journal of Alzheimer's disease : JAD	90	4	1739-1747	Laton J and Van Schependom J and Goossens J and Wiels W and Sieben A and De Deyn PP and Goeman J and Streffer J and van der Zee J and Martin JJ and Van Broeckhoven C and De Vos M and Bjerke M and Nagels G and Engelborghs S	10.3233/JAD-220693	no		no		no urban exposure
Fully automated discrimination of Alzheimer's disease using resting-state electroencephalography signals.	2022	Quantitative imaging in medicine and surgery	12	2	1063-1078	Ding Y and Chu Y and Liu M and Ling Z and Wang S and Li X and Li Y	10.21037/qims-21-430	no		no		no urban exposure
EEG Theta Power Activity Reflects Workload among Army Combat Drivers: An Experimental Study.	2020	Brain sciences	10	4		Diaz-Piedra C and Sebastián MV and Di Stasi LL	10.3390/brainsci10040199	no		no		virtual exposure,no urban exposure
Driving drowsiness detection using spectral signatures of EEG-based neurophysiology.	2023	Frontiers in physiology	14		1153268	Arif S and Munawar S and Ali H	10.3389/fphys.2023.1153268	no		no		virtual exposure,no urban exposure
EEG Microstates Change in Response to Increase in Dopaminergic Stimulation in Typical Parkinson's Disease Patients.	2018	Frontiers in neuroscience	12		714	Serrano JI and Del Castillo MD and Cortés V and Mendes N and Arroyo A and Andreo J and Rocon E and Del Valle M and Herreros J and Romero JP	10.3389/fnins.2018.00714	no		no		no urban exposure
Machine Learning for Anxiety Detection Using Biosignals: A Review.	2022	Diagnostics (Basel, Switzerland)	12	8		Ancillon L and Elgendi M and Menon C	10.3390/diagnostics12081794	no		no		study design
Neural synchronization analysis of electroencephalography coherence in patients with Parkinson's disease-related mild cognitive impairment.	2022	Clinical parkinsonism & related disorders	6		100140	Mano T and Kinugawa K and Ozaki M and Kataoka H and Sugie K	10.1016/j.prdoa.2022.100140	no		no		no urban exposure
Electroencephalography (EEG) eye state classification using learning vector quantization and bagged trees.	2023	Heliyon	9	4	e15258	Nilashi M and Abumalloh RA and Ahmadi H and Samad S and Alghamdi A and Alrizq M and Alyami S and Nayer FK	10.1016/j.heliyon.2023.e15258	no		no		no urban exposure
EEG biomarkers of activation of the lymphatic drainage system of the brain during sleep and opening of the blood-brain barrier.	2023	Computational and structural biotechnology journal	21		758-768	Semyachkina-Glushkovskaya OV and Karavaev AS and Prokhorov MD and Runnova AE and Borovkova EI and Yu M I and Hramkov AN and Kulminskiy DD and Semenova NI and Sergeev KS and Slepnev AV and Yu SE and Zhuravlev MO and Fedosov IV and Shirokov AA and Blokhina IA and Dubrovski AI and Terskov AV and Khorovodov AP and Ageev VB and Elovenko DA and Evsukova AS and Adushkina VV and Telnova VV and Postnov DE…	10.1016/j.csbj.2022.12.019	no		no		no urban exposure
Neuroimaging of the human visceral pain system-A methodological review.	2018	Scandinavian journal of pain	2	3	95-104	Frøkjær JB and Olesen SS and Graversen C and Andresen T and Lelic D and Drewes AM	10.1016/j.sjpain.2011.02.006	no		no		study design,no urban exposure
Multimodal Prediction of Alzheimer's Disease Severity Level Based on Resting-State EEG and Structural MRI.	2021	Frontiers in human neuroscience	15		700627	Jesus B Jr and Cassani R and McGeown WJ and Cecchi M and Fadem KC and Falk TH	10.3389/fnhum.2021.700627	no		no		no urban exposure
Frontal Alpha Asymmetry in Response to Stressor Moderates the Relation Between Parenting Hassles and Child Externalizing Problems.	2022	Frontiers in neuroscience	16		917300	Mulligan DJ and Palopoli AC and van den Heuvel MI and Thomason ME and Trentacosta CJ	10.3389/fnins.2022.917300	yes		yes			no focus on urban exposure
Exploring the Frontiers of Neuroimaging: A Review of Recent Advances in Understanding Brain Functioning and Disorders.	2023	Life (Basel, Switzerland)	13	7		Yen C and Lin CL and Chiang MC	10.3390/life13071472	no		no		study design,no urban exposure
Dual-task walking improvement with enhanced kinesthetic awareness in Parkinson's disease with mild gait impairment: EEG connectivity and clinical implication.	2022	Frontiers in aging neuroscience	14		1041378	Huang CY and Chen YA and Wu RM and Hwang IS	10.3389/fnagi.2022.1041378	no		no		no urban exposure
Evaluating Mental Load During Realistic Driving Simulations by Means of Round the Ear Electrodes.	2019	Frontiers in neuroscience	13		940	Wascher E and Arnau S and Reiser JE and Rudinger G and Karthaus M and Rinkenauer G and Dreger F and Getzmann S	10.3389/fnins.2019.00940	no		no		virtual exposure
EEG-Based Neurocognitive Metrics May Predict Simulated and On-Road Driving Performance in Older Drivers.	2018	Frontiers in human neuroscience	12		532	Rupp G and Berka C and Meghdadi AH and Karić MS and Casillas M and Smith S and Rosenthal T and McShea K and Sones E and Marcotte TD	10.3389/fnhum.2018.00532	no		no		no MH outcome,no urban exposure
EEG Correlates of Learning From Speech Presented in Environmental Noise.	2020	Frontiers in psychology	11		1850	Eqlimi E and Bockstael A and De Coensel B and Schönwiesner M and Talsma D and Botteldooren D	10.3389/fpsyg.2020.01850	no		no		no urban exposure
Hibernation in a primate: does sleep occur?	2016	Royal Society open science	3	8	160282	Blanco MB and Dausmann KH and Faherty SL and Klopfer P and Krystal AD and Schopler R and Yoder AD	10.1098/rsos.160282	no		no		animal study,no urban exposure
EEG-Based Index for Timely Detecting User's Drowsiness Occurrence in Automotive Applications.	2022	Frontiers in human neuroscience	16		866118	Di Flumeri G and Ronca V and Giorgi A and Vozzi A and Aricò P and Sciaraffa N and Zeng H and Dai G and Kong W and Babiloni F and Borghini G	10.3389/fnhum.2022.866118	no		no		virtual exposure,no urban exposure
Exposure to nature is associated with decreased functional connectivity within the distress network: A resting state EEG study.	2023	Frontiers in psychology	14		1171215	Imperatori C and Massullo C and De Rossi E and Carbone GA and Theodorou A and Scopelliti M and Romano L and Del Gatto C and Allegrini G and Carrus G and Panno A	10.3389/fpsyg.2023.1171215	no		no		virtual exposure
Infantile Hypoxic Encephalopathy Mimicking Acute Encephalopathy with Biphasic Seizures and Late Reduced Diffusion (AESD) Identified as an Episode of Brief Resolved Unexplained Event (BRUE).	2023	Journal of clinical medicine	12	16		Fujino S and Enokizono M and Kono T and Miyama S	10.3390/jcm12165239	no		no		no urban exposure
EEG changes as an indication of central nervous system involvement following cyclopentolate 1% eye drops; a randomized placebo-controlled pilot study in a pediatric population.	2023	Strabismus			1-15	van Minderhout HM and Joosse MV and Klaassen ES and Schalij-Delfos NE	10.1080/09273972.2023.2218455	no		no		no urban exposure
NeuralTree: A 256-Channel 0.227-μJ/Class Versatile Neural Activity Classification and Closed-Loop Neuromodulation SoC.	2022	IEEE journal of solid-state circuits	57	11	3243-3257	Shin U and Ding C and Zhu B and Vyza Y and Trouillet A and Revol ECM and Lacour SP and Shoaran M	10.1109/jssc.2022.3204508	no		no		animal study,no urban exposure
EEG-Based Mapping of Resting-State Functional Brain Networks in Patients with Parkinson's Disease.	2022	Biomimetics (Basel, Switzerland)	7	4		Leviashvili S and Ezra Y and Droby A and Ding H and Groppa S and Mirelman A and Muthuraman M and Maidan I	10.3390/biomimetics7040231	no		no		no urban exposure
Myoclonic epilepsy, parkinsonism, schizophrenia and left-handedness as common neuropsychiatric features in 22q11.2 deletion syndrome.	2020	Journal of medical genetics	57	3	151-159	Fanella M and Frascarelli M and Lambiase C and Morano A and Unolt M and Liberati N and Fattouch J and Buzzanca A and Accinni T and Ceccanti M and Viganò A and Biondi M and Colonnese C and Giallonardo AT and Di Fabio F and Pizzuti A and Di Bonaventura C and Berardelli A	10.1136/jmedgenet-2019-106223	no		no		no urban exposure
Mental Calculation Drives Reliable and Weak Distant Connectivity While Music Listening Induces Dense Local Connectivity.	2021	Phenomics (Cham, Switzerland)	1	6	285-298	Zheng G and Li Y and Qi X and Zhang W and Yu Y	10.1007/s43657-021-00027-w	no		no		no urban exposure
Dysfunctional Brain Dynamics of Parkinson's Disease and the Effect of Acute Deep Brain Stimulation.	2021	Frontiers in neuroscience	15		697909	Li Z and Ren G and Liu C and Wang Q and Liang K and Han C and Qiao H and Zhang J and Wang Q and Meng F	10.3389/fnins.2021.697909	no		no		no urban exposure
Multimodal Prediction of 3- and 12-Month Outcomes in ICU Patients with Acute Disorders of Consciousness.	2023	Neurocritical care				Amiri M and Raimondo F and Fisher PM and Cacic Hribljan M and Sidaros A and Othman MH and Zibrandtsen I and Bergdal O and Fabritius ML and Hansen AE and Hassager C and Højgaard JLS and Jensen HR and Knudsen NV and Laursen EL and Møller JE and Nersesjan V and Nicolic M and Sigurdsson ST and Sitt JD and Sølling C and Welling KL and Willumsen LM and Hauerberg J and Larsen VA and Fabricius ME and Knu…	10.1007/s12028-023-01816-z	no		no		no urban exposure
Graph analysis of functional brain network topology using minimum spanning tree in driver drowsiness.	2018	Cognitive neurodynamics	12	6	569-581	Chen J and Wang H and Hua C and Wang Q and Liu C	10.1007/s11571-018-9495-z	no		no		virtual exposure,no urban exposure
Non-convulsive Status Epilepticus as a Complication of Electroconvulsive Therapy: A Case Report and Review of the Literature.	2023	Cureus	15	3	e35639	Saltoğlu T and Şenol B and Koc G	10.7759/cureus.35639	no		no		study design,no urban exposure
EEG based cognitive task classification using multifractal detrended fluctuation analysis.	2021	Cognitive neurodynamics	15	6	999-1013	Gaurav G and Anand RS and Kumar V	10.1007/s11571-021-09684-z	no		no		no urban exposure
Multi-Feature Input Deep Forest for EEG-Based Emotion Recognition.	2020	Frontiers in neurorobotics	14		617531	Fang Y and Yang H and Zhang X and Liu H and Tao B	10.3389/fnbot.2020.617531	no		no		no urban exposure
EEG-Based Mental Tasks Recognition via a Deep Learning-Driven Anomaly Detector.	2022	Diagnostics (Basel, Switzerland)	12	12		Dairi A and Zerrouki N and Harrou F and Sun Y	10.3390/diagnostics12122984	no		no		no urban exposure
Seizure prediction in 1117 neonates leveraging EMR-embedded standardized EEG reporting	2022	medRxiv				McKee, J.L. and Kaufman, M.C. and Gonzalez, A.K. and Fitzgerald, M.P. and Massey, S.L. and Fung, F. and Kessler, S.K. and Witzman, S. and Abend, N.S. and Helbig, I.	10.1101/2022.06.03.22275975	no			no	no urban exposure,wrong publication type
SLEEP EEG CHANGES IN A TRANSGENIC MOUSE MODEL OF SPINOCEREBELLAR ATAXIA TYPE 3	2022	Sleep	45		A124	Tsimpanouli, M.-E. and Ghimire, A. and Barget, A. and Weston, R. and Do Carmo Costa, M. and Watson, B.	10.1093/sleep/zsac079.274	no			no	animal study
PREDICTION OF ALCOHOL-RELATED MEMORY PROBLEMS IN OLDER ADULTS USING EEG FUNCTIONAL CONNECTIVITY, POLYGENIC SCORES, PERSONALITY, AND CLINICAL MEASURES	2022	Alcohol. Clin. Exp. Res.	46		41A	Kamarajan, C. and Pandey, A.K. and Meyers, J.L. and Chorlian, D.B. and Kinreich, S. and Pandey, G. and Porjesz, B.	10.1111/acer.14831	no			no	no urban exposure
Using machine-based learning to predict neonatal hypoxicischemic encephalopathy (HIE) severity based on patientspecific clinical factors	2022	Can. J. Neurol. Sci.	49		S29	Woodward, K. and De Jesus, P. and Mohammad, K. and Esser, M.	10.1017/cjn.2022.179	no			no	no urban exposure
Road to Equity in Brain Health	2022	Circulation	145	18	E869-E871	Elkind, M.S.V. and Albert, M.A. and Lloyd-Jones, D.M.	10.1161/CIRCULATIONAHA.122.059711	no			no	no abstract,no urban exposure
The environmental enrichment model revisited: A translatable paradigm to study the stress of our modern lifestyle	2022	Eur. J. Neurosci.	55	9	2359-2392	Rojas-Carvajal, M. and Sequeira-Cordero, A. and Brenes, J.C.	10.1111/ejn.15160	no			no	study design,wrong publication type
P372. Dual-Target Deep Brain Stimulation Drives Differential Engagement of Networks Underlying Treatment-Resistant Depression	2022	Biol. Psychiatry	91	9	S237-S238	Allawala, A. and Adkinson, J. and Oswalt, D. and Tsolaki, E. and Mathura, R. and McIntyre, C. and Noecker, A. and Chiu, K. and Malekmohammadi, M. and Mustakos, R. and Goodman, W. and Pouratian, N. and Bijanki, K. and Borton, D.A. and Sheth, S.	10.1016/j.biopsych.2022.02.608	no			no	no urban exposure
P 55 Functional connectivity and convolutional neural networks for automatic classification of EEG data	2022	Clin. Neurophysiol.	137		e47	Alves, C. and Wissel, L. and Capetian, P. and Thielemann, C.	10.1016/j.clinph.2022.01.086	no			no	wrong outcome,no urban exposure
P 15 Long-term subthalamic deep brain stimulation modulates pathological beta oscillations in the AAV-A53T-Synuclein Parkinson's disease rat model	2022	Clin. Neurophysiol.	137		e23-e24	Chen, J.Z. and Hofman, K. and Koprich, J.B. and Brotchie, J.M. and Volkmann, J. and Ip, C.W.	10.1016/j.clinph.2022.01.046	no			no	animal study,no urban exposure
(PO-143) Visual Hallucinations as a Presenting Feature of Posterior Cortical Atrophy, Alzheimer's Type	2022	J. Acad. Consul. Liaison. Psychiatry	63		S66-S67	Setyan, A. and Datta, V.	10.1016/j.jaclp.2022.03.138	no			no	no urban exposure,wrong publication type
(PO-108) Kratom-induced Liver Failure and Death: A Case Report	2022	J. Acad. Consul. Liaison. Psychiatry	63		S52	Hwang, B. and Omary, L.	10.1016/j.jaclp.2022.03.109	no			no	no urban exposure,wrong publication type
Orthostatic Myoclonus: An Undiagnosed Cause of Instability in the Elderly	2022	Mov. Disord. Clin. Pract.	9		S25-S26	Mattos, J. and Crispin, B. and Flores, M. and Velez, M. and Sifuentes, J. and Torres, L. and Cosentino, C.	10.1002/mdc3.13411	no			no	no urban exposure,wrong publication type
Thermodynamic Indices of Brain Activity to Identify People with Good Cognitive Capacity	2022	Neurology	98	18		Shivabalan, K.R. and Byale, A. and Ajith, K. and Yadav, D. and Mishra, R. and Gautam, M.		no			no	no urban exposure
Residence in an Area with Environmental Exposure to Heavy Metals and Neurobehavioral Performance in Children 9–11 Years Old: An Explorative Study	2022	Int. J. Environ. Res. Public Health	19	8		Capelo, R. and Rohlman, D.S. and Jara, R. and García, T. and Viñas, J. and Lorca, J.A. and Llanes, M.C. and Alguacil, J.	10.3390/ijerph19084732	no			no	wrong study design | USER-NOTES: {"Ben"=>["Hier die Frage ob das ein urbanes Phänomen ist."]}
Parkinson’s Disease Classification Using Machine Learning Approaches and Resting-State EEG	2022	J. Med. Biol. Eng.	42	2	263-270	Yang, C.-Y. and Huang, Y.-Z.	10.1007/s40846-022-00695-7	no			no	no urban exposure
The quantitative application of channel importance in movement intention decoding	2022	Biocybern. Biomed. Eng.	42	2	630-645	Wang, L. and Li, M.	10.1016/j.bbe.2022.05.002	no			no	no urban exposure
These Are Not the Droids You Are Looking For: Mechanical Variant of Cotard's Syndrome	2022	CNS Spectr.	27	2	228	Chaudhry, A.A. and Shah, S.A. and Hirsch, A.R.	10.1017/S1092852922000220	no			no	no urban exposure,wrong publication type
The ZuCo Benchmark on Cross-Subject Reading Task Classification with EEG and Eye-Tracking Data	2022	bioRxiv				Hollenstein, N. and Tröndle, M. and Plomecka, M. and Kiegeland, S. and Özyurt, Y. and Jäger, L.A. and Langer, N.	10.1101/2022.03.08.483414	no			no	no urban exposure
The National Comprehensive Governance for epilepsy prevention and control in China	2022	Epilepsia Open	7	1	27-35	Li, S. and Wang, Y. and Wang, W. and Zhou, D. and Zhang, H. and Duan, L. and Ding, D. and Jiang, Y. and Wang, Y. and Liu, X. and Hong, Z.	10.1002/epi4.12554	no			no	no MH outcome,no urban exposure
Sleep Health and Road Safety: Continuation of Asia-Pacific Economic Cooperation Sleep Technology Agenda	2022	Sleep Med. Clin.	17	1	e1-e8	Ping-Ying Chiang, R. and Chen, H.-L. and Huang, C.J. and Chen, J.-L.	10.1016/j.jsmc.2021.12.002	no			no	no urban exposure,wrong publication type
Predictive EEG biomarkers in Psychiatry: From Replication Studies to the Deep Learning Horizon	2022	Clin. EEG Neurosci.	53	2	NP13	Olbrich, S.	10.1177/15500594211068147	no			no	no urban exposure,wrong publication type
Sleep terrors in a 14-year-old boy-a case report	2022	Indian J. Psychiatry	64		S680-S681	Priyanka, G. and Lokesh Kumar, K. and Chilukuri, H.		no			no	no urban exposure,wrong publication type
Resting-state EEG distinguishes depression in Parkinson’s disease	2022	medRxiv				Espinoza, A.I. and May, P. and Anjum, M.F. and Singh, A. and Cole, R.C. and Trapp, N. and Dasgupta, S. and Narayanan, N.S.	10.1101/2022.02.16.22271060	no			no	no urban exposure
Therapeutic Role of Repetitive Transcranial Magnetic Stimulation in Alzheimer’s and Parkinson’s Disease: Electroencephalography Microstate Correlates	2022	Front. Neurosci.	16			Hanoglu, L. and Toplutas, E. and Saricaoglu, M. and Velioglu, H.A. and Yildiz, S. and Yulug, B.	10.3389/fnins.2022.798558	no			no	no urban exposure
Selective influence of dopamine on electrocortical signatures of error monitoring: a combined EEG and immersive virtual reality study in Parkinson's disease	2022	bioRxiv				Pezzetta, R. and Ozkan, D.G. and Era, V. and Tieri, G. and Zabberoni, S. and Taglieri, S. and Costa, A. and Peppe, A. and Caltagirone, C. and Aglioti, S.M.	10.1101/2022.02.05.478638	no			no	virtual exposure,no urban exposure
Optimized Tunable Q Wavelet Transform Based Drowsiness Detection from Electroencephalogram Signals	2022	IRBM	43	1	13-21	Khare, S.K. and Bajaj, V.	10.1016/j.irbm.2020.07.005	no			no	no urban exposure
The quality of life among Sudanese patients with epilepsy, Khartoum, Sudan	2022	Brain Behav.	12	2		A. Ahmed Ibrahim, E. and Hussain Mustafa Ali, L. and Mohamed Ahmed, K.A.H. and Omer, M.E.A. and Mahgoub, I.M. and Salah-Eldien Hassan Haroun, M. and Mohammed Ibrahim Bashir, M.	10.1002/brb3.2487	no			no	wrong outcome | USER-NOTES: {"Ben"=>["die sind von urban areas. reicht das als exposure? Ist eigentlich kein Focus darauf wa?\n"]}
Zebrafish, Medaka and Turquoise Killifish for Understanding Human Neurodegenerative/Neurodevelopmental Disorders	2022	Int. J. Mol. Sci.	23	3		Kodera, K. and Matsui, H.	10.3390/ijms23031399	no			no	animal study
Predictive accuracy of CNN for cortical oscillatory activity in an acute rat model of parkinsonism	2022	Neural Netw.	146		334-340	Abdul Nabi Ali, A. and Alam, M. and Klein, S.C. and Behmann, N. and Krauss, J.K. and Doll, T. and Blume, H. and Schwabe, K.	10.1016/j.neunet.2021.11.025	no			no	animal study,wrong outcome
Respiratory Event Detection during Sleep Using Electrocardiogram and Respiratory Related Signals: Using Polysomnogram and Patch-Type Wearable Device Data	2022	IEEE J. Biomedical Health Informat.	26	2	550-560	Yeo, M. and Byun, H. and Lee, J. and Byun, J. and Rhee, H.Y. and Shin, W. and Yoon, H.	10.1109/JBHI.2021.3098312	no			no	no urban exposure
The mechanism of action of Ginkgo Biloba component ginkgolide a in absence epilepsy: An in vivo electrophysiological study	2022	Acta Physiol.	234		12	Gedikli, Ö. and Yildirim, M.	10.1111/apha.13753	no			no	animal study,no urban exposure
Seizures as stroke mimics in ultra-early treatment on a mobile stroke unit: A pilot study	2022	Stroke	53			Kowalski, R.G. and Schimpf, B. and Ornelas, D. and Poisson, S.N. and Carrera, E. and Bernard, T.J. and Kluger, B.M. and Taylor, M.R. and Sillau, S. and Jones, W.	10.1161/str.53.suppl_1.TP3	no			no	no urban exposure
Relaxation Effects of Essential Oils Are Explained by Their Interactions with Human Brain Neurotransmitter Receptors and Electroencephalography Rhythms	2022	ACS Chem. Neurosci.	13	1	166-176	Aponso, M. and Hearn, M.T.W. and Patti, A.F. and Bennett, L.E.	10.1021/acschemneuro.1c00731	no			no	no urban exposure
Stratification Tools for Disease-Modifying Trials in Prodromal Synucleinopathy	2022	Mov. Disord.	37	1	52-61	Arnaldi, D. and Mattioli, P. and Famà, F. and Girtler, N. and Brugnolo, A. and Pardini, M. and Donniaquio, A. and Massa, F. and Orso, B. and Raffa, S. and Bauckneht, M. and Morbelli, S. and Nobili, F.	10.1002/mds.28785	no			no	wrong outcome,no urban exposure
Predicting hypoxic hypoxia using machine learning and wearable sensors	2022	Biomed. Signal Process. Control	71			Snider, D.H. and Linnville, S.E. and Phillips, J.B. and Rice, G.M.	10.1016/j.bspc.2021.103110	no			no	no urban exposure
Novel frameshift CTSF mutation causing kufs disease type B mimicking frontotemporal dementia-parkinsonism	2022	Neurocase	28	1	107-109	Gultekin, M. and Tufekcioglu, Z. and Baydemir, R.	10.1080/13554794.2022.2038635	no			no	wrong outcome,no urban exposure
Prognosis of Epileptic Seizure Event Onsets Using Random Survival Forests	2022	IISE Transactions Healthc. Syst. Eng.	12	3	221-231	Afrin, K. and Dusi, R. and Zhong, Y. and Reddy, D.S. and Bukkapatnam, S.T.S.	10.1080/24725579.2022.2051645	no			no	animal study,no urban exposure
Phase- targeted stimulation modulates phase-amplitude coupling in the motor cortex of the human brain	2022	Brain Stimul.	15	1	152-163	Salimpour, Y. and Mills, K.A. and Hwang, B.Y. and Anderson, W.S.	10.1016/j.brs.2021.11.019	no			no	no urban exposure
Prediction of Postoperative Speech Dysfunctions in Neurosurgery Based on Cortico-Cortical Evoked Potentials and Machine Learning Technology	2022	Sovrem. Tehnol. Med.	14	1	25-32	Ishankulov, T.A. and Danilov, G.V. and Pitskhelauri, D.I. and Titov, O.Yu. and Ogurtsova, A.A. and Buklina, S.B. and Gulaev, E.V. and Konakova, T.A. and Bykanov, A.E.	10.17691/stm2022.14.1.03	no			no	no urban exposure
The complexity of neuropsychiatric manifestations of COVID-19 in South Africa	2022	S. Afr. Med. J.	112	5	313-316	Fernandes, S. and Marques, N. and Goga, L.	10.7196/SAMJ.2022.v112i5.16210	no			no	wrong outcome,no urban exposure
NOVEL ENSEMBLE MACHINE LEARNING MODEL DESIGNING FOR ALZHEIMER’S DISEASE DETECTION	2022	NeuroQuantology	20	18	373-381	Peddinti, N. and Mounica, V. and Veeramohanarao, R. and Jetti, K. and Prasad, N.S.R.K.	10.14704/nq.2022.20.6.NQ88034	no			no	no urban exposure
System Devices and Methods for Diagnosis and Treatment of Neurological Disorders and Conditions	2022	NeuroQuantology	20	17	672-686	Kumari, B. and Rathi, J. and Kumar, S. and Ritik and Yadav, S. and Redhu, M. and Dilshad	10.14704/Nq.2022.20.17.Nq88083	no			no	no urban exposure,wrong publication type
Sleep Quality Detection using EEG signals	2022	NeuroQuantology	20	11	8464-8475	Gurrala, V.K. and John, O. and Akish, P. and Manaswini, P.B. and Vinay, C.	10.48047/nq.2022.20.11.NQ66840	no			no	no urban exposure
Refractory Seizures Secondary to Vitamin B6 Deficiency in Parkinson Disease: The Role of Carbidopa-Levodopa	2022	Case Rep. Neurol.			291-295	Wise, A. and Lemus, H.N. and Fields, M. and Swan, M. and Bressman, S.	10.1159/000525234	no			no	no urban exposure,wrong publication type
Spectrum of de novo movement disorders in the setting of COVID-19 infection: Part 1: Pathogenesis and hypokinetic-rigid syndrome	2022	Ann. Mov. Disord.	5	1	12-22	Shah, H. and Chandarana, M. and Desai, S.	10.4103/AOMD.AOMD_50_21	no			no	no urban exposure,wrong publication type
Timing variability and midfrontal ~4 Hz rhythms correlate with cognition in Parkinson’s disease	2021	NPJ Parkinson's Dis.	7	1		Singh, A. and Cole, R.C. and Espinoza, A.I. and Evans, A. and Cao, S. and Cavanagh, J.F. and Narayanan, N.S.	10.1038/s41531-021-00158-x	no			no	no urban exposure
Optimized Propofol Anesthesia Increases Power of Subthalamic Neuronal Activity in Patients with Parkinson’s Disease Undergoing Deep Brain Stimulation	2021	Neurol. Ther.	10	2	785-802	Jiang, N. and Ling, Y.-T. and Yang, C. and Liu, Y. and Xian, W.-B. and Zhang, L.-N. and Guo, Q.-Q. and Jin, X.-Y. and Wu, B. and Zhang, C.-M. and Chen, L. and Zhang, Z.-G. and Liu, J.-L.	10.1007/s40120-021-00259-y	no			no	no urban exposure
On effective cognitive state classification using novel feature extraction strategies	2021	Cogn. Neurodynamics	15	6	1125-1155	Hazra, S. and Pratap, A.A. and Agrawal, O. and Nandy, A.	10.1007/s11571-021-09688-9	no			no	no urban exposure
Parkinson disease-associated cognitive impairment	2021	Nat. Rev. Disease Prim.	7	1		Aarsland, D. and Batzu, L. and Halliday, G.M. and Geurtsen, G.J. and Ballard, C. and Ray Chaudhuri, K. and Weintraub, D.	10.1038/s41572-021-00280-3	no			no	wrong outcome,no urban exposure
Objective assessment of impulse control disorder in patients with Parkinson’s disease using a low-cost LEGO-like EEG headset: a feasibility study	2021	J. NeuroEng. Rehabil.	18	1		Lin, Y.-P. and Liang, H.-Y. and Chen, Y.-S. and Lu, C.-H. and Wu, Y.-R. and Chang, Y.-Y. and Lin, W.-C.	10.1186/s12984-021-00897-1	no			no	no urban exposure,wrong publication type
Evoked mid-frontal activity predicts cognitive dysfunction in Parkinson's disease.	2023	Journal of neurology, neurosurgery, and psychiatry				Singh A and Cole RC and Espinoza AI and Wessel JR and Cavanagh JF and Narayanan NS	10.1136/jnnp-2022-330154	no		no		no urban exposure
Effects of Variations in Color and Organ of Color Expression in Urban Ornamental Bamboo Landscapes on the Physiological and Psychological Responses of College Students.	2021	International journal of environmental research and public health	18	3		Wang Y and Qu H and Bai T and Chen Q and Li X and Luo Z and Lv B and Jiang M	10.3390/ijerph18031151	no		no		virtual exposure
End of OSLER Test Sessions in Parkinson's Disease do not Correspond to True Sleep Onset: Results from an Exploratory Study.	2015	Frontiers in neurology	6		200	Neutel D and Peralta R and Pires J and Bentes C and Ferreira JJ	10.3389/fneur.2015.00200	no		no		no urban exposure
Functional Brain Networks in Mild Cognitive Impairment Based on Resting Electroencephalography Signals.	2021	Frontiers in computational neuroscience	15		698386	Youssef N and Xiao S and Liu M and Lian H and Li R and Chen X and Zhang W and Zheng X and Li Y and Li Y	10.3389/fncom.2021.698386	no		no		no urban exposure
Label-Based Alignment Multi-Source Domain Adaptation for Cross-Subject EEG Fatigue Mental State Evaluation.	2021	Frontiers in human neuroscience	15		706270	Zhao Y and Dai G and Borghini G and Zhang J and Li X and Zhang Z and Aricò P and Di Flumeri G and Babiloni F and Zeng H	10.3389/fnhum.2021.706270	no		no		no urban exposure | USER-NOTES: {"Sophie"=>["Ich zögere hier immer. Reicht Fahren als urban exposure? "]}
EEG-Based Parkinson's Disease Recognition Via Attention-based Sparse Graph Convolutional Neural Network.	2023	IEEE journal of biomedical and health informatics				Chang H and Liu B and Zong Y and Lu C and Wang X	10.1109/JBHI.2023.3292452	no		no		no urban exposure
EEG Slowing and Axial Motor Impairment Are Independent Predictors of Cognitive Worsening in a Three-Year Cohort of Patients With Parkinson's Disease.	2020	Frontiers in aging neuroscience	12		171	Kozak VV and Chaturvedi M and Gschwandtner U and Hatz F and Meyer A and Roth V and Fuhr P	10.3389/fnagi.2020.00171	no		no		no urban exposure
Intraoperative localization of spatially and spectrally distinct resting-state networks in Parkinson's disease.	2019	Journal of neurosurgery	132	4	1234-1242	Belardinelli P and Azodi-Avval R and Ortiz E and Naros G and Grimm F and Weiss D and Gharabaghi A	10.3171/2018.11.JNS181684	no		no		no urban exposure
Multimodal Neurocognitive Markers of Naturalistic Discourse Typify Diverse Neurodegenerative Diseases.	2022	Cerebral cortex (New York, N.Y. : 1991)	32	16	3377-3391	Birba A and Fittipaldi S and Cediel Escobar JC and Gonzalez Campo C and Legaz A and Galiani A and Díaz Rivera MN and Martorell Caro M and Alifano F and Piña-Escudero SD and Cardona JF and Neely A and Forno G and Carpinella M and Slachevsky A and Serrano C and Sedeño L and Ibáñez A and García AM	10.1093/cercor/bhab421	no		no		no urban exposure
Graph Analysis of EEG Functional Connectivity Networks During a Letter-Speech Sound Binding Task in Adult Dyslexics.	2021	Frontiers in psychology	12		767839	Fraga-González G and Smit DJA and Van der Molen MJW and Tijms J and Stam CJ and de Geus EJC and Van der Molen MW	10.3389/fpsyg.2021.767839	no		no		no urban exposure
EEG Artifact Removal System for Depression Using a Hybrid Denoising Approach.	2021	Basic and clinical neuroscience	12	4	465-476	Kaur C and Singh P and Sahni S	10.32598/bcn.2021.1388.2	no		no		no urban exposure
Increased Neural Strength and Reliability to Audiovisual Stimuli at the Boundary of Peripersonal Space.	2019	Journal of cognitive neuroscience	31	8	1155-1172	Noel JP and Serino A and Wallace MT	10.1162/jocn_a_01334	no		no		no urban exposure
Identifying Mild Cognitive Impairment in Parkinson's Disease With Electroencephalogram Functional Connectivity.	2021	Frontiers in aging neuroscience	13		701499	Cai M and Dang G and Su X and Zhu L and Shi X and Che S and Lan X and Luo X and Guo Y	10.3389/fnagi.2021.701499	no		no		no urban exposure
Feasibility study on using house-tree-person drawings for automatic analysis of depression.	2023	Computer methods in biomechanics and biomedical engineering			1-12	Zhang J and Yu Y and Barra V and Ruan X and Chen Y and Cai B	10.1080/10255842.2023.2231113	no		no		no urban exposure
Motor preparation rather than decision-making differentiates Parkinson's disease patients with and without freezing of gait.	2017	Clinical neurophysiology : official journal of the International Federation of Clinical Neurophysiology	128	3	463-471	Butler JS and Fearon C and Killane I and Waechter SM and Reilly RB and Lynch T	10.1016/j.clinph.2016.12.019	no		no		no urban exposure
New Protocol for Quantitative Analysis of Brain Cortex Electroencephalographic Activity in Patients With Psychiatric Disorders.	2018	Frontiers in neuroinformatics	12		27	Wojcik GM and Masiak J and Kawiak A and Schneider P and Kwasniewicz L and Polak N and Gajos-Balinska A	10.3389/fninf.2018.00027	no		no		no urban exposure
It's how you get there: walking down a virtual alley activates premotor and parietal areas.	2014	Frontiers in human neuroscience	8		93	Wagner J and Solis-Escalante T and Scherer R and Neuper C and Müller-Putz G	10.3389/fnhum.2014.00093	no		no		virtual exposure,no urban exposure
Epileptic Patient Activity Recognition System Using Extreme Learning Machine Method.	2023	Biomedicines	11	3		Ayman U and Zia MS and Okon OD and Rehman NU and Meraj T and Ragab AE and Rauf HT	10.3390/biomedicines11030816	no		no		no urban exposure
Effect of the Group Music Therapy on Brain Wave, Behavior, and Cognitive Function among Patients with Chronic Schizophrenia.	2013	Asian nursing research	7	4	168-74	Kwon M and Gang M and Oh K	10.1016/j.anr.2013.09.005	no		no		no urban exposure
Feature relevance in physiological networks for classification of obstructive sleep apnea.	2018	Physiological measurement	39	12	124003	Jansen C and Hodel S and Penzel T and Spott M and Krefting D	10.1088/1361-6579/aaf0c9	no		no		no urban exposure
Emotional Modulation of Frontal Alpha Asymmetry - a Novel Biomarker of Mild Traumatic Brain Injury.	2021	Frontiers in human neuroscience	15		699947	Kuusinen V and Peräkylä J and Sun L and Ogawa KH and Hartikainen KM	10.3389/fnhum.2021.699947	no		no		no urban exposure
Light, Sleep and Performance in Diurnal Birds.	2021	Clocks & sleep	3	1	115-131	Aulsebrook AE and Johnsson RD and Lesku JA	10.3390/clockssleep3010008	no		no		animal study,no urban exposure
Machine Learning Based on Event-Related EEG of Sustained Attention Differentiates Adults with Chronic High-Altitude Exposure from Healthy Controls.	2022	Brain sciences	12	12		Liu H and Shi R and Liao R and Liu Y and Che J and Bai Z and Cheng N and Ma H	10.3390/brainsci12121677	no		no		no urban exposure
Neuroprotective Effects of Ellagic Acid in a Rat Model of Parkinson's Disease.	2016	Acta medica Iranica	54	8	494-502	Sarkaki A and Farbood Y and Dolatshahi M and Mansouri SM and Khodadadi A		no		no		animal study,no urban exposure
Functional and structural brain network correlates of visual hallucinations in Lewy body dementia.	2022	Brain : a journal of neurology	145	6	2190-2205	Mehraram R and Peraza LR and Murphy NRE and Cromarty RA and Graziadio S and O'Brien JT and Killen A and Colloby SJ and Firbank M and Su L and Collerton D and Taylor JP and Kaiser M	10.1093/brain/awac094	no		no		no urban exposure
Hemispheric asymmetry non-linear analysis of EEG during emotional responses from idiopathic Parkinson's disease patients.	2016	Cognitive neurodynamics	10	3	225-34	Yuvaraj R and Murugappan M	10.1007/s11571-016-9375-3	no		no		no urban exposure
Effects of exercise on sleep spindles in Parkinson's disease.	2022	Frontiers in rehabilitation sciences	3		952289	Memon AA and Catiul C and Irwin Z and Pilkington J and Memon RA and Joop A and Wood KH and Cutter G and Bamman M and Miocinovic S and Amara AW	10.3389/fresc.2022.952289	no		no		no urban exposure
Modafinil alleviates levodopa-induced excessive nighttime sleepiness and restores monoaminergic systems in a nocturnal animal model of Parkinson's disease.	2018	Journal of pharmacological sciences	136	4	266-271	Ando R and Choudhury ME and Yamanishi Y and Kyaw WT and Kubo M and Kannou M and Nishikawa N and Tanaka J and Nomoto M and Nagai M	10.1016/j.jphs.2018.03.005	no		no		no urban exposure
Neural Suppression Elicited During Motor Imagery Following the Observation of Biological Motion From Point-Light Walker Stimuli.	2021	Frontiers in human neuroscience	15		788036	Grazia A and Wimmer M and Müller-Putz GR and Wriessnegger SC	10.3389/fnhum.2021.788036	no		no		no urban exposure
Identification of atypical sleep microarchitecture biomarkers in children with autism spectrum disorder.	2023	Frontiers in psychiatry	14		1115374	Martinez C and Chen ZS	10.3389/fpsyt.2023.1115374	no		no		no urban exposure
Integrating Brain Implants With Local and Distributed Computing Devices: A Next Generation Epilepsy Management System.	2018	IEEE journal of translational engineering in health and medicine	6		2500112	Kremen V and Brinkmann BH and Kim I and Guragain H and Nasseri M and Magee AL and Pal Attia T and Nejedly P and Sladky V and Nelson N and Chang SY and Herron JA and Adamski T and Baldassano S and Cimbalnik J and Vasoli V and Fehrmann E and Chouinard T and Patterson EE and Litt B and Stead M and Van Gompel J and Sturges BK and Jo HJ and Crowe CM and Denison T and Worrell GA	10.1109/JTEHM.2018.2869398	no		no		no urban exposure
Identification of Food/Nonfood Visual Stimuli from Event-Related Brain Potentials.	2021	Applied bionics and biomechanics	2021		6472586	Güney S and Arslan S and Duru AD and Göksel Duru D	10.1155/2021/6472586	no		no		no urban exposure
Ethosuximide, sodium valproate or lamotrigine for absence seizures in children and adolescents.	2017	The Cochrane database of systematic reviews	2	2	CD003032	Brigo F and Igwe SC	10.1002/14651858.CD003032.pub3	no		no		study design,no urban exposure
JNJ-40255293, a novel adenosine A2A/A1 antagonist with efficacy in preclinical models of Parkinson's disease.	2014	ACS chemical neuroscience	5	10	1005-19	Atack JR and Shook BC and Rassnick S and Jackson PF and Rhodes K and Drinkenburg WH and Ahnaou A and Te Riele P and Langlois X and Hrupka B and De Haes P and Hendrickx H and Aerts N and Hens K and Wellens A and Vermeire J and Megens AA	10.1021/cn5001606	no		no		animal study,no urban exposure
Multimodal mechanisms of human socially reinforced learning across neurodegenerative diseases.	2022	Brain : a journal of neurology	145	3	1052-1068	Legaz A and Abrevaya S and Dottori M and González Campo C and Birba A and Martorell Caro M and Aguirre J and Slachevsky A and Aranguiz R and Serrano C and Gillan CM and Leroi I and García AM and Fittipaldi S and Ibañez A	10.1093/brain/awab345	no		no		no urban exposure
Movement-related beta ERD and ERS abnormalities in neuropsychiatric disorders.	2022	Frontiers in neuroscience	16		1045715	Peter J and Ferraioli F and Mathew D and George S and Chan C and Alalade T and Salcedo SA and Saed S and Tatti E and Quartarone A and Ghilardi MF	10.3389/fnins.2022.1045715	no		no		no urban exposure
Emotional Processing Impairments in Apathetic Patients with Parkinson's Disease: An ERP Study in Early Time Windows.	2019	Parkinson's disease	2019		1309245	Wei W and Ruan J and Duan X and Luo H	10.1155/2019/1309245	no		no		no urban exposure
Evidence for a Resting State Network Abnormality in Adults Who Stutter.	2018	Frontiers in integrative neuroscience	12		16	Ghaderi AH and Andevari MN and Sowman PF	10.3389/fnint.2018.00016	no		no		no urban exposure
Invasive Electrophysiology for Circuit Discovery and Study of Comorbid Psychiatric Disorders in Patients With Epilepsy: Challenges, Opportunities, and Novel Technologies.	2021	Frontiers in human neuroscience	15		702605	Balzekas I and Sladky V and Nejedly P and Brinkmann BH and Crepeau D and Mivalt F and Gregg NM and Pal Attia T and Marks VS and Wheeler L and Riccelli TE and Staab JP and Lundstrom BN and Miller KJ and Van Gompel J and Kremen V and Croarkin PE and Worrell GA	10.3389/fnhum.2021.702605	no		no		study design,no urban exposure
Music Form but Not Music Experience Modulates Motor Cortical Activity in Response to Novel Music.	2020	Frontiers in human neuroscience	14		127	Izbicki P and Zaman A and Stegemöller EL	10.3389/fnhum.2020.00127	no		no		no urban exposure
Feeling sleepy? Stop Driving - Awareness of Fall Asleep Crashes.	2023	Sleep				Anderson C and Cai AWT and Lee ML and Horrey WJ and Liang Y and O'Brien CS and Czeisler CA and Howard ME	10.1093/sleep/zsad136	no		no		no MH outcome,no urban exposure
Improving Motor Imagery-Based Brain-Computer Interface Performance Based on Sensory Stimulation Training: An Approach Focused on Poorly Performing Users.	2021	Frontiers in neuroscience	15		732545	Park S and Ha J and Kim DH and Kim L	10.3389/fnins.2021.732545	no		no		no urban exposure
Left- vs right-sided migraine: a scoping review.	2023	Journal of neurology	270	6	2938-2949	Blum ASS and Riggins NY and Hersey DP and Atwood GS and Littenberg B	10.1007/s00415-023-11609-1	no		no		study design,no urban exposure
Linear Predictive Approaches Separate Field Potentials in Animal Model of Parkinson's Disease.	2020	Frontiers in neuroscience	14		394	Anjum MF and Haug J and Alberico SL and Dasgupta S and Mudumbai R and Kennedy MA and Narayanan NS	10.3389/fnins.2020.00394	no		no		no urban exposure
Imaging of Motor Cortex Physiology in Parkinson's Disease.	2018	Movement disorders : official journal of the Movement Disorder Society	33	11	1688-1699	Burciu RG and Vaillancourt DE	10.1002/mds.102	no		no		no urban exposure
Neurophysiological basis of rapid eye movement sleep behavior disorder: informing future drug development.	2016	Nature and science of sleep	8		107-20	Jennum P and Christensen JA and Zoetmulder M	10.2147/NSS.S99240	no		no		no urban exposure
Driving Drowsiness Detection Using Fusion of Electroencephalography, Electrooculography, and Driving Quality Signals.	2016	Journal of medical signals and sensors	6	1	39-46	Noori SM and Mikaeili M		no		no		no MH outcome,no urban exposure
Interictal SEEG Resting-State Connectivity Localizes the Seizure Onset Zone and Predicts Seizure Outcome.	2022	Advanced science (Weinheim, Baden-Wurttemberg, Germany)	9	18	e2200887	Jiang H and Kokkinos V and Ye S and Urban A and Bagić A and Richardson M and He B	10.1002/advs.202200887	no		no		no urban exposure
Inflexible Updating of the Self-Other Divide During a Social Context in Autism: Psychophysical, Electrophysiological, and Neural Network Modeling Evidence.	2022	Biological psychiatry. Cognitive neuroscience and neuroimaging	7	8	756-764	Noel JP and Paredes R and Terrebonne E and Feldman JI and Woynaroski T and Cascio CJ and Seriès P and Wallace MT	10.1016/j.bpsc.2021.03.013	no		no		no urban exposure
Neuronal activity (c-Fos) delineating interactions of the cerebral cortex and basal ganglia.	2014	Frontiers in neuroanatomy	8		13	Qiu MH and Chen MC and Huang ZL and Lu J	10.3389/fnana.2014.00013	no		no		animal study,no urban exposure
Transcranial direct current stimulation (tDCS) in addition to walking training on walking, mobility, and reduction of falls in Parkinson’s disease: study protocol for a randomized clinical trial	2021	Trials	22	1		Nascimento, L.R. and Nakamura-Palacios, E.M. and Boening, A. and Cabral, D.L. and Swarowsky, A. and Arêas, G.P.T. and Paiva, W.S. and da Silva Arêas, F.Z.	10.1186/s13063-021-05603-z	no			no	no urban exposure,wrong publication type
Voice analyses using smartphone-based data in patients with bipolar disorder, unaffected relatives and healthy control individuals, and during different affective states	2021	Int. J. Bipolar Disord.	9	1		Faurholt-Jepsen, M. and Rohani, D.A. and Busk, J. and Vinberg, M. and Bardram, J.E. and Kessing, L.V.	10.1186/s40345-021-00243-3	no			no	wrong outcome,no urban exposure
Parkinson's disease affects the neural alpha oscillations associated with speech-in-noise processing	2021	Eur. J. Neurosci.	54	9	7355-7376	De Groote, E. and Eqlimi, E. and Bockstael, A. and Botteldooren, D. and Santens, P. and De Letter, M.	10.1111/ejn.15477	no			no	no urban exposure
Use of Stereoelectroencephalography Beyond Epilepsy: A Systematic Review	2021	World Neurosurg.	155		96-108	Scullen, T. and Teja, N. and Song, S.H. and Couldwell, M. and Carr, C. and Mathkour, M. and Lee, D.J. and Tubbs, R.S. and Dallapiazza, R.F.	10.1016/j.wneu.2021.06.105	no			no	study design,wrong publication type
The effects of a simulated fMRI environment on voice intensity in individuals with Parkinson's disease hypophonia and older healthy adults	2021	J. Commun. Disord.	94			Manes, J.L. and Herschel, E. and Aveni, K. and Tjaden, K. and Parrish, T. and Simuni, T. and Corcos, D.M. and Roberts, A.C.	10.1016/j.jcomdis.2021.106149	no			no	virtual exposure,no urban exposure
Seizure outcomes of large volume temporo-parieto-occipital and frontal surgery in children with drug-resistant epilepsy	2021	Epilepsy Res.	177			Castagno, S. and D'Arco, F. and Tahir, M.Z. and Battey, H. and Eltze, C. and Moeller, F. and Tisdall, M.	10.1016/j.eplepsyres.2021.106769	no			no	no urban exposure
Shared steering control: How strong and how prompt should the intervention be for a better driving experience?	2021	Int. J. Ind. Ergon.	86			Park, K. and Han, S.H. and Lee, H. and Kwahk, J.	10.1016/j.ergon.2021.103213	no			no	wrong outcome,virtual exposure,no urban exposure
Paediatric EEG requests evaluation in a district general hospital: An audit	2021	Epilepsia	62		266-267	Albialy, A. and Knights, E. and Elhag, S. and Shetye, K. and Reed, R. and Maharaj, N.	10.1111/epi.17079	no			no	no urban exposure
WDR45-Associated BPAN: A Rare Cause for Infantile-Onset Seizures and Expressive Language Disorder in a 26-Month-Old Girl	2021	Neuropediatrics	52			Greulich, N. and Abicht, A. and Heußinger, N.	10.1055/s-0041-1739626	no			no	no urban exposure,wrong publication type
Relations of EEG and α2-adrenoceptor availability in patients with Parkinson's disease (#252)	2021	J. Cereb. Blood Flow Metab.	41	1	66-67	Gjedde, A. and Kemp, A.F. and Kinnerup, M.B. and Nahimi, A.	10.1177/0271678X211061050	no			no	wrong outcome,no urban exposure
The Cholinergic Brain in Parkinson's Disease	2021	Mov. Disord. Clin. Pract.	8	7	1012-1026	Pasquini, J. and Brooks, D.J. and Pavese, N.	10.1002/mdc3.13319	no			no	no urban exposure
Ruminiclostridium 5, Parabacteroides distasonis, and bile acid profile are modulated by prebiotic diet and associate with facilitated sleep/clock realignment after chronic disruption of rhythms	2021	Brain Behav. Immun.	97		150-166	Thompson, R.S. and Gaffney, M. and Hopkins, S. and Kelley, T. and Gonzalez, A. and Bowers, S.J. and Vitaterna, M.H. and Turek, F.W. and Foxx, C.L. and Lowry, C.A. and Vargas, F. and Dorrestein, P.C. and Wright, K.P. and Knight, R. and Fleshner, M.	10.1016/j.bbi.2021.07.006	no			no	animal study,no urban exposure
The effects of stocking density and distances on electroencephalographic changes and cortisol as welfare indicators in brahman crossbred cattle	2021	Animals	11	10		Abubakar, A.A. and Zulkifli, I. and Goh, Y.M. and Kaka, U. and Sabow, A.B. and Awad, E.A. and Imlan, J.C. and Othman, A.H. and Raghazli, R. and Mitin, H. and Sazili, A.Q.	10.3390/ani11102895	no			no	animal study
The potential role of covid-19 in the pathogenesis of multiple sclerosis—a preliminary report	2021	Viruses	13	10		Satheesh, N.J. and Salloum-Asfar, S. and Abdulla, S.A.	10.3390/v13102091	no			no	study design,wrong publication type
The Temporal Dynamics of Functional Networks are Modulated by Acupuncture: an EEG Microstates Study	2021	Int. J. Psychophysiol.	168		S196-S197	Si, X. and Han, S. and Zhang, K. and Zhang, L. and Sun, Y. and Yu, J. and Ming, D.	10.1016/j.ijpsycho.2021.07.534	no			no	no urban exposure
Time-Reversal Symmetry in Healthy and Pathological Resting Brain Activity	2021	Int. J. Psychophysiol.	168		S70	Papo, D.	10.1016/j.ijpsycho.2021.07.215	no			no	no urban exposure
SEDS: A Flexible Standard EEG Data Structure for Large-Scale EEG Applications	2021	Int. J. Psychophysiol.	168		S131	Zhang, Y. and Zheng, T. and Zhao, L. and Zou, Q. and Wang, L. and Fan, R. and Li, J. and Dong, L.	10.1016/j.ijpsycho.2021.07.377	no			no	no urban exposure
Symposium Title: Electrophysiological Alterations in Neuropsychiatric Disorders: Highlights	2021	Int. J. Psychophysiol.	168		S74-S75	Başar-Eroğlu, C.	10.1016/j.ijpsycho.2021.07.230	no			no	no urban exposure,wrong publication type
Symposium Title: Impaired Brain in Neurodegenerative Disorders: A Neurodynamic Approach	2021	Int. J. Psychophysiol.	168		S68-S69	Guntekin, B. and Sequeira, H.	10.1016/j.ijpsycho.2021.07.210	no			no	no urban exposure,wrong publication type
Symposium Title: Do Mental Disorders Surf on EEG Waves? Pathophysiological Mechanisms Revisited	2021	Int. J. Psychophysiol.	168		S21-S22	Mucci, A.	10.1016/j.ijpsycho.2021.07.064	no			no	no urban exposure,wrong publication type
Study of motor resonance during movement observation in Parkinson's disease assessed by functional near-infrared spectroscopy (f-NIRS)-EEG corecording	2021	J. Neurol. Sci.	429			Conca, G. and Ricci, K. and Gentile, E. and Vecchio, E. and Tamma, F. and Iliceto, G. and De Tommaso, M.	10.1016/j.jns.2021.118523	no			no	no urban exposure
Phase and amplitude correlations change with disease progression in idiopathic rapid eye-movement sleep behavior disorder patients	2021	J. Neurol. Sci.	429			Arnaldi, D. and Roascio, M. and Mattioli, P. and Donniaquio, A. and Famà, F. and Giorgetti, L. and Girtler, N. and Orso, B. and Brugnolo, A. and Pardini, M. and Morbelli, S. and Nobili, F. and Arnulfo, G.	10.1016/j.jns.2021.118659	no			no	wrong outcome,no urban exposure
Prefrontal cortical beta and theta encode subjective value and reward context respectively	2021	Ann. Neurol.	90		S170	Little, S. and De Hemptinne, C. and Starr, P.	10.1002/ana.26180	no			no	no urban exposure
Variable length particle swarm optimization and multi-feature deep fusion for motor imagery EEG classification	2021	Biochem. Biophys. Res. Commun.	571		131-136	Li, H. and Guo, W. and Zhang, R. and Xiu, C.	10.1016/j.bbrc.2021.07.064	no			no	no urban exposure
Stimulus reliability automatically biases temporal integration of discrete perceptual targets in the human brain	2021	J. Neurosci.	41	36	7662-7674	Rangelov, D. and West, R. and Mattingley, J.B.	10.1523/JNEUROSCI.2459-20.2021	no			no	no urban exposure
Reduced Alpha suppression & altered EEG signal complexity in Parkinson's disease-signatures of cognitive impairment	2021	Mov. Disord.	36		S293-S294	Keller, S.M. and Meyer, A. and Gschwandtner, U. and Beltrani, S.M. and Toloraia, K. and Fuhr, P.	10.1002/mds.28794	no			no	no urban exposure
Safety, tolerability and CNS effects after single and multiple doses of β-agonists in healthy volunteers and patients with Parkinson's disease	2021	Mov. Disord.	36		S207	Eijsvogel, P. and Prins, S. and Moss, L. and Borghans, L. and Van Kraaij, B. and Van Brummelen, E. and Klaassen, E. and Martin, R. and Bautista, E. and Ford, A. and Groeneveld, G.J. and Vargas, G.	10.1002/mds.28794	no			no	wrong outcome,no urban exposure
Rapidly progressive dementia after MRI-guided Focused Ultrasound (MR-FUS)	2021	Mov. Disord.	36		S282-S283	Perez Imbernon, J.M. and Lopez Calvo, S. and Castillo Alvarez, F. and Marti Sanchez, M.T. and Zambrano Vera, M.M. and Reurich Gomez, N. and Marzo Sola, M.E.	10.1002/mds.28794	no			no	no urban exposure,wrong publication type
Reversible Valproic Acid Induced Parkinsonism in Adolescent with Heterozygous TWNK Mutation	2021	Ann. Neurol.	90		S144	Lichtefeld, C. and Shoup, J. and Barton, C.	10.1002/ana.26177	no			no	no urban exposure,wrong publication type
Revisiting the “Paradox of Stereotaxic Surgery”: Insights Into Basal Ganglia-Thalamic Interactions	2021	Front. Syst. Neurosci.	15			Magnusson, J.L. and Leventhal, D.K.	10.3389/fnsys.2021.725876	no			no	no urban exposure
Proactive inhibition is not modified by deep brain stimulation for Parkinson's disease: An electrical neuroimaging study	2021	Hum. Brain Mapp.	42	12	3934-3949	De Pretto, M. and Mouthon, M. and Debove, I. and Pollo, C. and Schüpbach, M. and Spierer, L. and Accolla, E.A.	10.1002/hbm.25530	no			no	wrong outcome,no urban exposure
Resting-state functional connectivity associated with gait characteristics in people with Parkinson's disease	2021	Behav. Brain Res.	411			Horin, A.P. and Myers, P.S. and Pickett, K.A. and Earhart, G.M. and Campbell, M.C.	10.1016/j.bbr.2021.113398	no			no	no urban exposure
Vagus nerve stimulation in brain diseases: Therapeutic applications and biological mechanisms	2021	Neurosci. Biobehav. Rev.	127		37-53	Wang, Y. and Zhan, G. and Cai, Z. and Jiao, B. and Zhao, Y. and Li, S. and Luo, A.	10.1016/j.neubiorev.2021.04.018	no			no	no urban exposure
Prognosis of stroke upper limb recovery with physiological variables using regression tree ensembles	2021	J. Neural Eng.	18	4		Carino-Escobar, R.I. and Valdés-Cristerna, R. and Carrillo-Mora, P. and Rodriguez-Barragan, M.A. and Hernandez-Arenas, C. and Quinzanos-Fresnedo, J. and Arias-Carrión, O. and Cantillo-Negrete, J.	10.1088/1741-2552/abfc1e	no			no	wrong outcome,no urban exposure
REM sleep behaviour disorder in Parkinson's disease (Review)	2021	Exp. Ther. Med.	22	2		Diaconu, Ş. and Falup-Pecurariu, O. and Ţinţ, D. and Falup-Pecurariu, C.	10.3892/etm.2021.10244	no			no	study design,wrong publication type
WaveSleepNet: An interpretable deep convolutional neural network for the continuous classification of mouse sleep and wake	2021	J. Neurosci. Methods	360			Kam, K. and Rapoport, D.M. and Parekh, A. and Ayappa, I. and Varga, A.W.	10.1016/j.jneumeth.2021.109224	no			no	animal study
Quantification of pain severity using EEG-based functional connectivity	2021	Biomed. Signal Process. Control	69			Modares-Haghighi, P. and Boostani, R. and Nami, M. and Sanei, S.	10.1016/j.bspc.2021.102840	no			no	no urban exposure
Recognizing drowsiness in young men during real driving based on electroencephalography using an end-to-end deep learning approach	2021	Biomed. Signal Process. Control	69			Chen, J. and Wang, S. and He, E. and Wang, H. and Wang, L.	10.1016/j.bspc.2021.102792	no			no	no urban exposure
Schizophrenia recognition based on the phase space dynamic of EEG signals and graphical features	2021	Biomed. Signal Process. Control	69			Akbari, H. and Ghofrani, S. and Zakalvand, P. and Tariq Sadiq, M.	10.1016/j.bspc.2021.102917	no			no	no urban exposure
P 40. β-γ phase-amplitude coupling during movements in Parkinson's disease	2021	Clin. Neurophysiol.	132	8	e18	Gong, R. and Muehlberg, C. and Wegscheider, M. and Knoesche, T. and Classen, J.	10.1016/j.clinph.2021.02.359	no			no	no urban exposure
P 41. Resting-state EEG as biomarker of cognitive training and movement training in Parkinson's Disease (PD) with mild cognitive impairment (MCI)	2021	Clin. Neurophysiol.	132	8	e18	Trauberg, P. and Trenado, C. and Elben, S. and Dimenshteyn, K. and Boschheidgen, M. and Rübenach, J. and Wojtecki, L.	10.1016/j.clinph.2021.02.360	no			no	no urban exposure
P 11. Intraoperative EEG parameters associated with the Frailty-Syndrome	2021	Clin. Neurophysiol.	132	8	e5-e6	Windmann, V. and Mörgeli, R. and Spies, C. and Munhoz-Boillot, I.E. and Khajuria, D. and Koch, S.	10.1016/j.clinph.2021.02.334	no			no	wrong outcome,no urban exposure
P 37. The cognitive course in Parkinson's disease patients treated with Deep Brain Stimulation of subthalamic nucleus – Correlations with qEEG	2021	Clin. Neurophysiol.	132	8	e17	Meyer, A. and Saleh, C. and Gschwandtner, U. and Fuhr, P.	10.1016/j.clinph.2021.02.356	no			no	no urban exposure
P 38. Mild cognitive impairment in patients with Parkinson's disease is characterized by a strong coupling of EEG signal complexity and band power	2021	Clin. Neurophysiol.	132	8	e17	Keller, S.M. and Beltrani, S. and Gschwandtner, U. and Meyer, A. and Toloraia, K. and Fuhr, P.	10.1016/j.clinph.2021.02.357	no			no	no urban exposure
P 39. Evaluation of cognitive subtypes in Parkinson's disease – Correlations with qEEG power spectra	2021	Clin. Neurophysiol.	132	8	e17-e18	Beltrani, S. and Meyer, A. and Chaturvedi, M. and Gschwandtner, U. and Fuhr, P.	10.1016/j.clinph.2021.02.358	no			no	wrong outcome,no urban exposure
Personalised, image-guided, noninvasive brain stimulation in gliomas: Rationale, challenges and opportunities	2021	EBioMedicine	70			Sprugnoli, G. and Rossi, S. and Rotenberg, A. and Pascual-Leone, A. and El-Fakhri, G. and Golby, A.J. and Santarnecchi, E.	10.1016/j.ebiom.2021.103514	no			no	no urban exposure
Towards adaptive deep brain stimulation: Clinical and technical notes on a novel commercial device for chronic brain sensing	2021	J. Neural Eng.	18	4		Thenaisie, Y. and Palmisano, C. and Canessa, A. and Keulen, B.J. and Capetian, P. and Jiménez, M.C. and Bally, J.F. and Manferlotti, E. and Beccaria, L. and Zutt, R. and Courtine, G. and Bloch, J. and Van Der Gaag, N.A. and Hoffmann, C.F. and Moraud, E.M. and Isaias, I.U. and Contarino, M.F.	10.1088/1741-2552/ac1d5b	no			no	no urban exposure
The Neurophysiology of Sleep in Parkinson's Disease	2021	Mov. Disord.	36	7	1526-1542	Zahed, H. and Zuzuarregui, J.R.P. and Gilron, R. and Denison, T. and Starr, P.A. and Little, S.	10.1002/mds.28562	no			no	no urban exposure,wrong publication type
The differential diagnostic value of a battery of oculomotor evaluation in Parkinson's Disease and Multiple System Atrophy	2021	Brain Behav.	11	7		Zhou, H. and Wang, X. and Ma, D. and Jiang, Y. and Li, F. and Sun, Y. and Chen, J. and Sun, W. and Pinkhardt, E.H. and Landwehrmeyer, B. and Ludolph, A. and Zhang, L. and Zhao, G. and Wang, Z.	10.1002/brb3.2184	no			no	no urban exposure
Psychosis in Parkinson’s Disease: Current Treatment Options and Impact on Patients and Caregivers	2021	J. Geriatr. Psychiatry Neurol.	34	4	274-279	Segal, G.S. and Xie, S.J. and Paracha, S.-U.-R. and Grossberg, G.T.	10.1177/08919887211018280	no			no	no urban exposure,wrong publication type
Frequency-specific network activity predicts bradykinesia severity in Parkinson's disease.	2021	NeuroImage. Clinical	32		102857	Muthuraman M and Palotai M and Jávor-Duray B and Kelemen A and Koirala N and Halász L and Erőss L and Fekete G and Bognár L and Deuschl G and Tamás G	10.1016/j.nicl.2021.102857	no		no		no urban exposure
Motor and emotional behaviours elicited by electrical stimulation of the human cingulate cortex.	2018	Brain : a journal of neurology	141	10	3035-3051	Caruana F and Gerbella M and Avanzini P and Gozzo F and Pelliccia V and Mai R and Abdollahi RO and Cardinale F and Sartori I and Lo Russo G and Rizzolatti G	10.1093/brain/awy219	no		no		no urban exposure
Hepatic encephalopathy in alcoholic cirrhosis.	2014	Handbook of clinical neurology	125		589-602	Butterworth RF	10.1016/B978-0-444-62619-6.00034-3	no		no		no urban exposure
Evaluating the cognitive and psychological effects of real-time auditory travel information on drivers using EEG.	2023	Behaviour & Information Technology	42	10	1617-1639	Agrawal, Shubham and Peeta, Srinivas and Benedyk, Irina	10.1080/0144929X.2022.2093273	no		no		virtual exposure,no urban exposure
Lennox Gastaut Syndrome - A strategic shift in diagnosis over time?	2022	Seizure	103		68-71	Evans, Nicholas J. and Das, Krishna	10.1016/j.seizure.2022.10.020	no		no		no abstract,no urban exposure
FoMO and the brain: Loneliness and problematic social networking site use mediate the association between the topology of the resting-state EEG brain network and fear of missing out.	2023	Computers in Human Behavior	141		N.PAG-N.PAG	Yin, Yulong and Cai, Xiao and Ouyang, Mingkun and Li, Sen and Li, Xu and Wang, Pengcheng	10.1016/j.chb.2022.107624	no		no		no urban exposure
Evaluation of Prognosis of Coma Patients With Acute Brain Injury by Electroencephalogram Bispectral Index Monitoring.	2021	Journal of Trauma Nursing	28	5	298-303	Shi, Dan and Shen, Chen and Wu, Jiayu and Xu, Feng and Feng, Zhizhong and Xiang, Dingchao and Li, Jianjun and Chen, Junhui	10.1097/jtn.0000000000000607	no		no		no urban exposure
Neurofeedback, Where Are We and Where Are We Going? Three Critical Issues for Consideration: Perspective from 25 Years of Practice.	2021	Biofeedback	49	3	59-70	Swingle, Mari K.	10.5298/1081-5937-49.3.04	no		no		study design,no urban exposure
Enhanced resting-state EEG source functional connectivity within the default mode and reward-salience networks in Internet gaming disorder – CORRIGENDUM...Lee JY, Choi CH, Park M, et al. Enhanced resting-state EEG source functional connectivity within the default mode and reward-salience networks in internet gaming disorder. Psychological Medicine. 2022;52(11):2189-2197.	2022	Psychological Medicine	52	11	2199-2200	Lee, Ji-Yoon and Choi, Chi-Hyun and Park, Minkyung and Park, Sunyoung and Choi, Jung-Seok	10.1017/S0033291722001234	no		no		no abstract,study design,no urban exposure
Machine Learning and Non-Affective Psychosis: Identification, Differential Diagnosis, and Treatment.	2022	Current Psychiatry Reports	24	12	925-936	Ferrara, Maria and Franchini, Giorgia and Funaro, Melissa and Cutroni, Marcello and Valier, Beatrice and Toffanin, Tommaso and Palagini, Laura and Zerbinati, Luigi and Folesani, Federica and Murri, Martino Belvederi and Caruso, Rosangela and Grassi, Luigi	10.1007/s11920-022-01399-0	no		no		study design,no urban exposure
Functional near-infrared spectroscopy in the evaluation of urban rail transit drivers' mental workload under simulated driving conditions.	2019	Ergonomics	62	3	406-419	Li, Lan-peng and Liu, Zhi-gang and Zhu, Hai-yan and Zhu, Lin and Huang, Yuan-chun	10.1080/00140139.2018.1535093	no		no		virtual exposure
Neurophysiological Correlates of Collective Trauma Recall in 2009 L'Aquila Earthquake Survivors.	2018	Journal of Traumatic Stress	31	5	687-697	Massaro, Giuseppe and Altavilla, Daniela and Aceto, Paola and Pellicano, Gaia Romana and Lucarelli, Giada and Luciani, Massimiliano and Lai, Carlo	10.1002/jts.22334	no		no		virtual exposure,no urban exposure
Editors' Note: Progression of Nigrostriatal Denervation in Cerebellar Multiple System Atrophy: A Prospective Study.	2022	Neurology	98	24	1033-1033	Siegler, James E. and Galetta, Steven	10.1212/WNL.0000000000200809	no		no		no urban exposure
EEG based interpretation of human brain activity during yoga and meditation using machine learning: A systematic review.	2021	Complementary Therapies in Clinical Practice	43		N.PAG-N.PAG	Kora, Padmavathi and Meenakshi, K. and Swaraja, K. and Rajani, A. and Raju, Mantena Satyanarayana	10.1016/j.ctcp.2021.101329	no		no		study design
Ethosuximide Reduces Ethanol Withdrawal-Mediated Disruptions in Sleep-Related EEG Patterns.	2013	Alcoholism: Clinical & Experimental Research	37	3	372-382	Wiggins, Walter F. and Graef, John D. and Huitt, Tiffany W. and Godwin, Dwayne W.	10.1111/j.1530-0277.2012.01938.x	no		no		animal study,no urban exposure
Motor-language coupling: Direct evidence from early Parkinson's disease and intracranial cortical recordings.	2013	Cortex: A Journal Devoted to the Study of the Nervous System & Behavior	49	4	968-984	Ibáñez, Agustín and Cardona, Juan F and Dos Santos, Yamil Vidal and Blenkmann, Alejandro and Aravena, Pía and Roca, María and Hurtado, Esteban and Nerguizian, Mirna and Amoruso, Lucía and Gómez-Arévalo, Gonzalo and Chade, Anabel and Dubrovsky, Alberto and Gershanik, Oscar and Kochen, Silvia and Glenberg, Arthur and Manes, Facundo and Bekinschtein, Tristán	10.1016/j.cortex.2012.02.014	no		no		no urban exposure
Effect of Sleep on Levodopa-Induced Dyskinesia in Parkinson's Disease.	2019	Neurology Alert	38	5	0-0	AHC MEDIA		no		no		no urban exposure
Mobile EEG in tinnitus: Usability, feasibility and first results...1st WORLD TINNITUS CONGRESS AND XII INTERNATIONAL TINNITUS SEMINAR 22-24 MAY 2017, WARSAW.	2017	Journal of Hearing Science	7	2	154-154	Neff, P. and Gueng, S. and Weidt, S. and Kleinjung, S. and Meyer, M.		no		no		no urban exposure
Near-infrared spectroscopy as a tool for driving research.	2016	Ergonomics	59	3	368-379	Liu, Tao and Pelowski, Matthew and Pang, Changle and Zhou, Yuanji and Cai, Jianfeng	10.1080/00140139.2015.1076057	no		no		study design,no urban exposure
Neural mechanisms of attention and speech perception in complex, spatial acoustic environment	2023					Patel, Prachi		no		no		no urban exposure
My mind's playing tricks on me: Understanding event integration in rapid stimulus streams	2023					Hosseini, Mahan Nayeb Ghanbar		no		no		no urban exposure
Neural correlates of attention restoration from time spent in nature	2022					Hopman, Rachel Jane		yes		yes			wrong publication type
Invasive computational psychiatry	2022	Biological Psychiatry				Saez, Ignacio and Gu, Xiaosi	10.1016/j.biopsych.2022.09.032	no		no		study design,no urban exposure
Electroencephalography and local field potentials in Parkinson's disease: Models and diagnosis	2022					Anjum, Md. Fahim		no		no		no urban exposure
'Enhanced resting-state EEG source functional connectivity within the default mode and reward-salience networks in Internet gaming disorder': Corrigendum	2022	Psychological Medicine	52	11	2199-2200	Lee, Ji-Yoon and Choi, Chi-Hyun and Park, Minkyung and Park, Sunyoung and Choi, Jung-Seok	10.1017/S0033291722001234	no		no		no urban exposure
Neurological abnormality detection from electroencephalography data: A review	2022	Artificial Intelligence Review	55	3	2275-2312	Alvi, Ashik Mostafa and Siuly, Siuly and Wang, Hua	10.1007/s10462-021-10062-8	no		no		study design,no urban exposure
Investigation of data driven approaches applied to multimodal neuroimaging data from healthy and patient populations	2022					Mazrooyisebdani, Mohsen		no		no		no urban exposure
Exploring the effects of EEG signals on collision cases happening in the process of young drivers’ braking	2021	Transportation Research Part F: Traffic Psychology and Behaviour	80		381-398	Zhang, Xinran and Yan, Xuedong and Stylli, Jack and Platt, Michael L.	10.1016/j.trf.2021.05.010	no		no		no urban exposure
Evaluating the impacts of driver’s pre-warning cognitive state on takeover performance under conditional automation	2021	Transportation Research Part F: Traffic Psychology and Behaviour	83		80-98	Agrawal, Shubham and Peeta, Srinivas	10.1016/j.trf.2021.10.004	no		no		virtual exposure,no urban exposure
Modulation of P3 and the late positive potential ERP components by standard stimulus restorativeness and naturalness	2021					Mahamane, Salif P.		no		no		no urban exposure
Functional neuromarkers in Parkinson’s disease (PD)	2021	Acta Neuropsychologica	19	2	147-168	Góral-Półrola, Jolanta and Mirski, Andrzej and Knapik, Henryk and Pąchalska, Maria		no		no		no urban exposure
Multimodal classification of stressful environments in visually impaired mobility using EEG and peripheral biosignals	2021	IEEE Transactions on Affective Computing	12	1	203-214	Saitis, Charalampos and Kalimeri, Kyriaki	10.1109/TAFFC.2018.2866865	yes		yes			no focus on urban exposure
Investigating the influence of distance between cars on the driver psychophysiology during braking using EEG: A case study on driving in Indonesia	2019	Acta Neuropsychologica	17	3	329-339	Sugiono, Sugiono and Widhayanuriyawan, Denny and Andriani, Debrina P. and Prasetya, Renaldi P.	10.5604/01.3001.0013.6189	yes		yes			no mental health focus
Low acetylcholine during early sleep is important for motor memory consolidation	2020	Sleep: Journal of Sleep and Sleep Disorders Research	43	6	1-16	Inayat, Samsoon and Qandeel and Nazariahangarkolaee, Mojtaba and Singh, Surjeet and McNaughton, Bruce L. and Whishaw, Ian Q. and Mohajerani, Majid H.	10.1093/sleep/zsz297	no		no		animal study,no urban exposure
Empirical mode decomposition algorithms for classification of single-channel EEG manifesting McGurk effect	2020	Intelligent Human Computer Interaction: 11th international conference, IHCI 2019, Allahabad, India, December 12–14, 2019, proceedings.			49-60	Pal, Arup Kumar and Roy, Dipanjan and Kumar, G. Vinodh and Chatterjee, Bipra and Sharma, L. N. and Banerjee, Arpan and Gupta, Cota Navin		no		no		no urban exposure
Drafting the psychological sublime brain: A pilot EEG study	2020	Annual Review of CyberTherapy and Telemedicine	18		243-246	Chirico, Alice and Maggioni, Eleonora and Dossi, Gabriele and Schiena, Giandomenico and Barale, Alice and Rozzoni, Claudio and Mazzocut-Mis, Maddalena and Gaggioli, Andrea and Brambilla, Paolo		no		no		virtual exposure,no urban exposure
Electroencephalography based fatigue detection using a novel feature fusion and extreme learning machine	2018	Cognitive Systems Research	52		715-728	Chen, Jichi and Wang, Hong and Hua, Chengcheng	10.1016/j.cogsys.2018.08.018	no		no		no urban exposure
Improving the accuracy of EEG emotion recognition by combining valence lateralization and ensemble learning with tuning parameters	2019	Cognitive Processing	20	4	405-417	Pane, Evi Septiana and Wibawa, Adhi Dharma and Purnomo, Mauridhi Hery	10.1007/s10339-019-00924-z	no		no		no urban exposure
High fidelity simulated driving paradigm for predicting driving impairment in generalized epilepsy	2020					Antwi, Prince		no		no		no MH outcome,no urban exposure
Investigation of intergroup bias in two neuromaturationally distinct age cohorts: An ERP study	2020					Hanna, Reuven M.		no		no		no urban exposure
Evidence for the therapeutic effects of ayahuasca	2019	Advances in psychedelic medicine: State-of-the-art therapeutic applications.			102-123	Barros de Araújo, Dráulio		no		no		no urban exposure
Evaluating pro- and re-active driving behavior by means of the EEG	2018	Frontiers in Human Neuroscience	12			Wascher, Edmund and Arnau, Stefan and Gutberlet, Ingmar and Karthaus, Melanie and Getzmann, Stephan	10.3389/fnhum.2018.00205	no		no		virtual exposure,no urban exposure
How can family scholars advance understanding of sleep and health?	2017	Family contexts of sleep and health across the life course.	8		177-181	Redline, Susan		no		no		no urban exposure
Dynamic network analysis with applications to functional neural connectivity	2018					Golibagh Mahyari, Arash		no		no		no urban exposure
Hierarchical reinforcement learning in behavior and the brain	2018					Fernandes, José J. F. Ribas		no		no		no urban exposure
'Ketamine metabolites, clinical response, and gamma power in a randomized, placebo-controlled, crossover trial for treatment-resistant major depression': Correction	2020	Neuropsychopharmacology	45	8	1405-1405	Farmer, Cristan A. and Gilbert, Jessica R. and Moaddel, Ruin and George, Jomy and Adeojo, Lilian and Lovett, Jacqueline and Nugent, Allison C. and Kadriu, Bashkim and Yuan, Peixiong and Gould, Todd D. and Park, Lawrence T. and Zarate, Carlos A. Jr.	10.1038/s41386-020-0699-7	no		no		no urban exposure
Neural corelates of attentive and pre-attentive control in normal aging	2017					Sur, Sandeepa		no		no		no urban exposure
Neurophysiological mechanisms of motor control deficits in Parkinson's disease	2016					Heinrichs-Graham, Elizabeth		no		no		no urban exposure
High-frequency oscillations in the human anterior nucleus of the thalamus	2016	Brain Stimulation	9	4	629-631	Rektor, Ivan and Doležalová, Irena and Chrastina, Jan and Jurák, Pavel and Halámek, Josef and Baláž, Marek and Brázdil, Milan	10.1016/j.brs.2016.04.010	no		no		no urban exposure
Functional myoclonus: Time to stop jerking around with negative diagnosis	2018	Parkinsonism & Related Disorders	51		1-2	Yu, Xin Xin and Stone, Jon	10.1016/j.parkreldis.2018.04.029	no		no		study design,no urban exposure
To Explore the Predictive Power of Visuomotor Network Dysfunctions in Mild Cognitive Impairment and Alzheimer’s Disease	2021	Front. Neurosci.	15			Staal, J. and Mattace-Raso, F. and Daniels, H.A.M. and van der Steen, J. and Pel, J.J.M.	10.3389/fnins.2021.654003	no			no	no urban exposure
Serum matrix metalloproteinase-2 as a predictor of level of hypoxemia and severity of obstructive sleep apnea	2021	Sleep Breathing	25	2	877-886	Franczak, A. and Skomro, R. and Sawicka, J. and Bil-Lula, I. and Nocon, A. and Fenton, M. and Lawson, J. and Sawicki, G.	10.1007/s11325-020-02200-3	no			no	wrong outcome,no urban exposure
Wearable Respiration Monitoring: Interpretable Inference with Context and Sensor Biomarkers	2021	IEEE J. Biomedical Health Informat.	25	6	1938-1948	Alam, R. and Peden, D.B. and Lach, J.C.	10.1109/JBHI.2020.3035776	no			no	no urban exposure
Sleep patterns of Parkinson's disease patients and their relation to neural activation during motor learning	2021	Eur. J. Neurol.	28		192	Lanir-Azaria, S. and Giladi, N.	10.1111/ene.14973	no			no	no urban exposure
Voice Analysis to Differentiate the Dopaminergic Response in People With Parkinson's Disease	2021	Front. Human Neurosci.	15			Jain, A. and Abedinpour, K. and Polat, O. and Çalışkan, M.M. and Asaei, A. and Pfister, F.M.J. and Fietzek, U.M. and Cernak, M.	10.3389/fnhum.2021.667997	no			no	no urban exposure
The influences of behavioral and psychological interventions on the neurological function and MMSE scores in Parkinson’s disease patients	2021	Am. J. Transl. Res.	13	5	4915-4921	Luo, A. and Zhong, S. and Lai, S. and Jia, Y.		no			no	no urban exposure
The function of color and structure based on eeg features in landscape recognition	2021	Int. J. Environ. Res. Public Health	18	9		Wang, Y. and Wang, S. and Xu, M.	10.3390/ijerph18094866	no			no	virtual exposure,no urban exposure
Sensory attenuation in sport and rehabilitation: Perspective from research in parkinson’s disease	2021	Brain Sci.	11	5		Kearney, J. and Brittain, J.-S.	10.3390/brainsci11050580	no			no	no urban exposure,wrong publication type
The Successful Three-Year Outcome of Deep Brain Stimulation in Gaucher Disease Type 1 Associated Parkinson's Disease: A Case Report	2021	Mov. Disord. Clin. Pract.	8	4	604-606	Racki, V. and Papic, E. and Almahariq, F. and Chudy, D. and Vuletic, V.	10.1002/mdc3.13185	no			no	no abstract,no urban exposure,wrong publication type
The Ala53Thr Mutation in the α-Synuclein Gene in an Indian Patient with Young-Onset Parkinson's Disease	2021	Mov. Disord. Clin. Pract.	8	4	624-626	Pandey, S. and Tomar, L.R.	10.1002/mdc3.13191	no			no	no abstract,no urban exposure,wrong publication type
Reactivity of the Mirror System of the Brain and Intelligence Levels in School-Age Children	2021	Neurosci. Behav. Physiol.	51	4	486-495	Makhin, S.A. and Kaida, A.I. and Eismont, E.V. and Pavlenko, V.B.	10.1007/s11055-021-01095-1	no			no	no urban exposure
REM Sleep Behavior Disorder in a Patient with Parkinson Disease	2021	Am. J. Respir. Crit. Care Med.	203	9		Gonzalez Santiago, G. and Rodriguez-Ramos, J.E. and Caraballo Garcia, F. and Aleman-Ortiz, J.R.	10.1164/ajrccm-conference.2021.TP130	no			no	no urban exposure,wrong publication type
The heartbeat evoked potential as a novel marker of autonomic function in Parkinson disease	2021	Neurology	96	15		Beach, P. and Miocinovic, S.		no			no	wrong outcome,no urban exposure
Sampling frequency of visual perception in parkinson's disease is slower than normal aging	2021	Neurology	96	15		Tantithanarat, N. and Chunharas, C. and Bhidayasiri, R.		no			no	no urban exposure
Using resting-state electroencephalography to predict motor function improvement in spinal cord injury patients: A machine learning approach	2021	Neurology	96	15		Pacheco-Barrios, K. and Simis, M. and Acuna, K. and Uygur-Kucukseymen, E. and Battistella, L. and Fregni, F.		no			no	no urban exposure
Using Biometric Tools to Investigate How Students Cognitively Process the Structure of Prostaglandin H Synthase	2021	FASEB J.	35			Gordon, T. and Calvert, J. and Randolph, A. and Terrell, C. and Cortes, K.	10.1096/fasebj.2021.35.S1.02997	no			no	no urban exposure
Supervised classification approaches for brain tumour classification using fused wavelet features	2021	Indian J. Forensic Med. Toxicol.	15	2	3659-3664	Mishra, S.K. and Singh, H.K.	10.37506/ijfmt.v15i2.14943	no			no	no urban exposure
Rapid-onset dystonia-parkinsonism with ATP1A3 mutation and left lower limb paroxysmal dystonia	2021	Brain Dev.	43	4	566-570	Nomura, S. and Kashiwagi, M. and Tanabe, T. and Oba, C. and Yanagi, K. and Kaname, T. and Okamoto, N. and Ashida, A.	10.1016/j.braindev.2020.12.009	no			no	no urban exposure,wrong publication type
The classification of EEG-based winking signals: A transfer learning and random forest pipeline	2021	PeerJ	9			Mahendra Kumar, J.L. and Rashid, M. and Musa, R.M. and Mohd Razman, M.A. and Sulaiman, N. and Jailani, R. and Abdul Majeed, A.P.P.	10.7717/peerj.11182	no			no	no urban exposure
The road less traveled: Integrating neurotherapy with holistic neuropsychological rehabilitation after severe head injury	2021	NeuroRegul.	8	1	57-68	Afsar, M. and Choudhari, N. and Shukla, D. and Rajeswaran, J.	10.15540/NR.8.1.57	no			no	no urban exposure
Surgical Hand Gesture Recognition Utilizing Electroencephalogram as Input to the Machine Learning and Network Neuroscience Algorithms	2021	Sensors (Basel)	21	5		Shafiei, S.B. and Durrani, M. and Jing, Z. and Mostowy, M. and Doherty, P. and Hussein, A.A. and Elsayed, A.S. and Iqbal, U. and Guru, K.	10.3390/s21051733	no			no	no urban exposure
The efficacy of repetitive transcranial magnetic stimulation on emotional processing in apathetic patients with Parkinson's disease: A Placebo-controlled ERP study	2021	J. Affective Disord.	282		776-785	Wei, W. and Yi, X. and Ruan, J. and Duan, X. and Luo, H.	10.1016/j.jad.2020.12.099	no			no	no urban exposure
Syncopal attacks in children: Is it cardiac or epilepsy related?	2021	Auton. Neurosc. Basic Clin.	231			Bashiri, F. and Alsheikh, R. and Alsheikh, R. and AlSheikh, H. and Alsehemi, M. and Alhuzaimi, A.	10.1016/j.autneu.2021.102771	no			no	no urban exposure
Urinary myiasis in a girl due to a telmatoscopus albipunctata larva. case report.	2021	Pediatr. Crit. Care Med.	22		301-302	Tenorio Gutiérrez, W. and Jimenez-Aguilar, R.	10.1097/01.pcc.0000740812.83924.e6	no			no	no urban exposure,wrong publication type
Retrieving the structure of probabilistic sequences of auditory stimuli from EEG data	2021	Sci Rep	11	1	3520	Hernández, N. and Duarte, A. and Ost, G. and Fraiman, R. and Galves, A. and Vargas, C.D.	10.1038/s41598-021-83119-x	no			no	no urban exposure
Reliance on Visual Input for Balance Skill Transfer in Older Adults: EEG Connectome Analysis Using Minimal Spanning Tree	2021	Front. Aging Neurosci.	13			Chen, Y.-C. and Chou, Y.-C. and Hwang, I.-S.	10.3389/fnagi.2021.632553	no			no	no urban exposure
The Spectrum of Repetitive Behaviors Associated With Subacute Sclerosing Panencephalitis	2021	Mov. Disord.	36	2	497-503	Pandey, S. and Shukla, T. and Mishra, A.	10.1002/mds.28323	no			no	no urban exposure,wrong publication type
Wisdom of crowds benefits perceptual decision making across difficulty levels	2021	Sci Rep	11	1	538	Saha Roy, T. and Mazumder, S. and Das, K.	10.1038/s41598-020-80500-0	no			no	no urban exposure
Quantitative REM Sleep without Atonia in Parkinson's Disease and Essential Tremor	2021	Mov. Disord. Clin. Pract.	8	1	37-43	Gossard, T.R. and McCarter, S.J. and Gorres, E. and Feemster, J.C. and Timm, P.C. and Teigen, L.N. and Ralston, C.L. and Westerland, S.M. and Conway, J.P. and Jagielski, J.T. and Olson, C.D. and Edgar, L.J. and Veum, E.L. and Savica, R. and Boeve, B.F. and Silber, M.H. and St. Louis, E.K.	10.1002/mdc3.13112	no			no	wrong outcome,no urban exposure
Task Specific Tremor Subsequently Developing into Parkinson's Disease: Case Series	2021	Mov. Disord. Clin. Pract.	8	1	111-113	Koneru, V. and Ondo, W.G.	10.1002/mdc3.13109	no			no	no urban exposure
Role of sleep and sleep disorders on motor and nonmotor features of parkinson’s disease	2021	Neurol.sci. and neurophysiol.	38	1	20-27	Korkmaz, B. and Yıldız, B. and Şenel, G.B. and Karadeniz, D.	10.4103/NSN.NSN_76_20	no			no	no urban exposure
Rapid annotation of seizures and interictal-ictal-injury continuum EEG patterns	2021	J. Neurosci. Methods	347			Jing, J. and d'Angremont, E. and Ebrahim, S. and Tabaeizadeh, M. and Ng, M. and Herlopian, A. and Dauwels, J. and Brandon Westover, M.	10.1016/j.jneumeth.2020.108956	no			no	no urban exposure
Use of non-invasive stimulation in movement disorders: A critical review	2021	O uso da estimulação não-invasiva em distúrbios do movimento: Uma revisão crítica	79	7	630-646	Godeiro, C. and França, C. and Carra, R.B. and Saba, F. and Saba, R. and Maia, D. and Brandão, P. and Allam, N. and Rieder, C.R.M. and Freitas, F.C. and Capato, T. and Spitz, M. and De Faria, D.D.D. and Cordellini, M. and Veiga, B.A.A.G. and Rocha, M.S.G. and MacIel, R. and De Melo, L.B. and Möller, P.D.S. and Júnior, M.R.R. and Fornari, L.H.T. and Mantese, C.E. and Barbosa, E.R. and Munhoz, R.P.…	10.1590/0004-282X-ANP-2020-0381	no			no	study design,wrong publication type
Signal processing approach in p300 event detection and classificationfrom single trial eeg for attention assessment studies	2021	J. Cardiovasc. Dis. Res.	12	5	659-675	Prema, P.	10.31838/jcdr.2021.12.05.90	no			no	no urban exposure
The role of the cerebellum in tremor – evidence from neuroimaging	2021	Tremor Other Hyperkinetic Movements	11			Van Den Berg, K.R.E. and Helmich, R.C.	10.5334/TOHM.660	no			no	no urban exposure
Probabilistic Structure Learning for EEG/MEG Source Imaging with Hierarchical Graph Priors	2021	IEEE Trans. Med. Imaging	40	1	321-334	Liu, F. and Wang, L. and Lou, Y. and Li, R.-C. and Purdon, P.L.	10.1109/TMI.2020.3025608	no			no	no urban exposure
Supporting the Assessment of Hereditary Transthyretin Amyloidosis Patients Based on 3-D Gait Analysis and Machine Learning	2021	IEEE Trans. Neural Syst. Rehabil. Eng.	29		1350-1362	Vilas-Boas, M.D.C. and Rocha, A.P. and Cardoso, M.N. and Fernandes, J.M. and Coelho, T. and Cunha, J.P.S.	10.1109/TNSRE.2021.3096433	no			no	no urban exposure
Pilot data examining induction of suboxone and monitoring with quantitative EEG and loreta methods	2021	NeuroRegul.	8	4	217-218	Cannon, R. and Leighton, J. and Mills, C. and Baker, B.	10.15540/nr.8.4.198	no			no	wrong outcome,no urban exposure
Targeting neuroplasticity in patients with neurodegenerative diseases using brain stimulation techniques	2020	Transl. Neurodegeneration	9	1		Yuan, T.-F. and Li, W.-G. and Zhang, C. and Wei, H. and Sun, S. and Xu, N.-J. and Liu, J. and Xu, T.-L.	10.1186/s40035-020-00224-z	no			no	study design,wrong publication type
Severe scoliosis in the patient with a novel variant p. Pro237ArgfsTer7 in the WDR45 gene	2020	Eur. J. Hum. Genet.	28		453-454	Maric, N. and Luna, J. and Codina, M. and Armengol, L.	10.1038/s41431-020-00739-z	no			no	no urban exposure,wrong publication type
Translational eeg and behavioral measures of cognitive flexibility in a cross-species (human/rat) probabilistic reversal learning task	2020	Neuropsychopharmacology	45		166	Der-Avakian, A. and Schroder, H. and Barnes, S. and Mukamel, E. and Breiger, M. and Nickels, S. and Dillon, D. and Leutgeb, S. and Risbrough, V. and Pizzagalli, D.	10.1038/s41386-020-00890-7	no			no	animal study,no urban exposure
Response of Bolivian gray titi monkeys (Plecturocebus donacophilus) to an anthropogenic noise gradient: Behavioral and hormonal correlates	2020	PeerJ	8			Lineros, L.M.H. and Chimènes, A. and Maille, A. and Dingess, K. and Rumiz, D.I. and Adret, P.	10.7717/peerj.10417	no			no	animal study
Predicting suicide attempt or suicide death following a visit to psychiatric specialty care: A machine learning study using Swedish national registry data	2020	PLoS Med.	17	11		Chen, Q. and Zhang-James, Y. and Barnett, E.J. and Lichtenstein, P. and Jokinen, J. and D’Onofrio, B.M. and Faraone, S.V. and Larsson, H. and Fazel, S.	10.1371/journal.pmed.1003416	no			no	no urban exposure
Using machine-learning approach to distinguish patients with methamphetamine dependence from healthy subjects in a virtual reality environment	2020	Brain Behav.	10	11		Ding, X. and Li, Y. and Li, D. and Li, L. and Liu, X.	10.1002/brb3.1814	no			no	virtual exposure,no urban exposure
Wearable computing of Freezing of Gait in Parkinson's disease: A survey	2020	Smart Health	18			Sun, M. and Watson, A. and Zhou, G.	10.1016/j.smhl.2020.100143	no			no	no urban exposure
P.778 Electrophysiological indices and expressive deficit domain of negative symptoms in subjects with schizophrenia	2020	Eur. Neuropsychopharmacol.	40		S442	Brando, F. and Giordano, G.M. and Mucci, A. and Lorenzo, G.D. and Ferrentino, F. and Altamura, M. and Bellomo, A. and Galderisi, S.	10.1016/j.euroneuro.2020.09.574	no			no	no urban exposure
The role of repetitive transcranial magnetic stimulation for enhancing the quality of life in Parkinson's Disease: A systematic review	2020	Ann. Indian Acad. Neurol.	23	6	755-759	Nehra, A. and Sharma, P.S. and Narain, A. and Kumar, A. and Bajpai, S. and Rajan, R. and Kumar, N. and Goyal, V. and Srivastava, A.K.	10.4103/aian.AIAN_70_20	no			no	study design,wrong publication type
Random forest algorithms for recognizing daily life activities using plantar pressure information: A smart-shoe study	2020	PeerJ	8			Ren, D. and Aubert-Kato, N. and Anzai, E. and Ohta, Y. and Tripette, J.	10.7717/peerj.10170	no			no	wrong outcome
Simulation of Large Scale Neural Models With Event-Driven Connectivity Generation	2020	Front. Neuroinformatics	14			Azevedo Carvalho, N. and Contassot-Vivier, S. and Buhry, L. and Martinez, D.	10.3389/fninf.2020.522000	no			no	no urban exposure,background article
Optimizing smoke alarm signals: Testing the effectiveness of children's smoke alarms for sleeping adults	2020	Inj. Epidemiol.	7	1		Smith, G.A. and Kistamgari, S. and Splaingard, M.	10.1186/s40621-020-00279-6	no			no	no urban exposure
Late-stsge CTE pathology in a retired soccer player with dementia	2014	Neurology	83	24	2307-2309	Hales, Chadwick and Neill, Stewart and Gearing, Marla and Cooper, Deborah and Glass, Jonathan and Lah, James	10.1212/WNL.0000000000001081	no		no		no urban exposure
Neuronal network oscillations in neurodegenerative diseases	2015	NeuroMolecular Medicine	17	3	270-284	Nimmrich, Volker and Draguhn, Andreas and Axmacher, Nikolai	10.1007/s12017-015-8355-9	no		no		study design,no urban exposure
Having to stop driving at night because of dangerous sleepiness—Awareness, physiology and behaviour	2013	Journal of Sleep Research	22	4	380-388	Åkerstedt, Torbjörn and Hallvig, David and Anund, Anna and Fors, Carina and Schwarz, Johanna and Kecklund, Göran	10.1111/jsr.12042	no		no		no MH outcome,no urban exposure
Growing trees in child brains: Graph theoretical analysis of electroencephalography-derived minimum spanning tree in 5- and 7-year-old children reflects brain maturation	2013	Brain Connectivity	3	1	50-60	Boersma, Maria and Smit, Dirk J. A. and Boomsma, Dorret I. and De Geus, Eco J. C. and Delemarre-van de Waal, Henriette A. and Stam, Cornelis J.	10.1089/brain.2012.0106	no		no		no urban exposure
Investigation of EEG abnormalities in the early stage of Parkinson’s disease	2013	Cognitive Neurodynamics	7	4	351-359	Han, Chun-Xiao and Wang, Jiang and Yi, Guo-Sheng and Che, Yan-Qiu	10.1007/s11571-013-9247-z	no		no		no urban exposure
Motor and cognitive changes in normal aging	2014	Frontiers in Aging Neuroscience	6			Moustafa, Ahmed A.		no		no		study design,no urban exposure
Long term exposure to nocturnal railway noise produces chronic signs of cognitive deficits and diurnal sleepiness	2013	Journal of Environmental Psychology	33		45-52	Tassi, Patricia and Rohmer, Odile and Bonnefond, Anne and Margiocchi, Florence and Poisson, Franck and Schimchowitsch, Sarah	10.1016/j.jenvp.2012.10.003	yes		yes			virtual exposure
Evaluating virtual reality mood induction procedures with portable EEG devices	2013	Annual Review of CyberTherapy and Telemedicine	11		131-135	Rodríguez, Alejandro and Rey, Beatriz and Alcañiz, Mariano		no		no		virtual exposure
Fovea and foveation in Parkinson's disease	2013	Behavioral Neuroscience	127	2	139-150	Bodis-Wollner, Ivan and Glazman, Sofya and Yerram, Sushma	10.1037/a0031225	no		no		no urban exposure
Neurophysiological correlates of motor and working performance following subthalamic nucleus stimulation	2013	Journal of Cognitive Neuroscience	25	1	37-48	Selzler, Katherine and Burack, Michelle and Bender, Ryan and Mapstone, Mark	10.1162/jocn_a_00306	no		no		no urban exposure
'H₂¹⁵O PET responses to deep brain stimulation': Reply	2013	Brain Stimulation	6	1	94-95	Bradberry, Trent J. and Metman, Leonard Verhagen and Contreras-Vidal, José L. and Schulz, Geralyn M. and Braun, Allen R.	10.1016/j.brs.2012.01.005	no		no		study design,no urban exposure
EEG spectral and connectivity parameters as cognitive biomarkers in Parkinson disease	2023	Egypt. J. Neurol., Psychiatr. Neurosurg.	59	1		Elkholy, M.M. and Aboubakr, H.H. and Abd ElMonem, N.A. and Soliman, R.H. and Masoud, M.M.	10.1186/s41983-023-00656-0	no		no		no urban exposure
Improving the accuracy of epileptogenic zone localization in stereo EEG with machine learning algorithms	2023	Brain Res.	1820			Jose, B. and Gopinath, S. and Vijayanatha Kurup, A. and Nair, M. and Pillai, A. and Kumar, A. and Parasuram, H.	10.1016/j.brainres.2023.148546	no		no		no MH outcome,no urban exposure
Jobelyn® improves motor dysfunctions induced by haloperidol in mice via neuroprotective mechanisms relating to modulation of cAMP response-element binding protein and mitogen-activated protein kinase	2023	Metab. Brain Dis.	38	7	2269-2280	Umukoro, S. and Ajayi, A.M. and Ben-Azu, B. and Ademola, A.P. and Areelu, J. and Orji, C. and Okubena, O.	10.1007/s11011-023-01253-z	no		no		animal study
Inter-Hospital Advanced and Mild Alzheimer's Disease Classification Based on Electroencephalogram Measurements via Classical Machine Learning Algorithms	2023	J Alzheimers Dis				Parreño Torres, A. and Roncero-Parra, C. and Borja, A.L. and Mateo-Sotos, J.	10.3233/JAD-230525	no		no		no urban exposure
Impact of varying levels of mental stress on phase information of EEG Signals: A study on the Frontal, Central, and parietal regions	2023	Biomed. Signal Process. Control	86			Saffari, F. and Norouzi, K. and Bruni, L.E. and Zarei, S. and Ramsøy, T.Z.	10.1016/j.bspc.2023.105236	no		no		no urban exposure
Electroencephalography signals-based sparse networks integration using a fuzzy ensemble technique for depression detection	2023	Biomed. Signal Process. Control	85			Soni, S. and Seal, A. and Mohanty, S.K. and Sakurai, K.	10.1016/j.bspc.2023.104873	no		no		no urban exposure
Improving EEG major depression disorder classification using FBSE coupled with domain adaptation method based machine learning algorithms	2023	Biomed. Signal Process. Control	85			Mohammed, H. and Diykh, M.	10.1016/j.bspc.2023.104923	no		no		no urban exposure
Effect of Local Network Characteristics on the Performance of the SSVEP Brain-Computer Interface	2023	IRBM	44	4		Ma, P. and Dong, C. and Lin, R. and Ma, S. and Liu, H. and Lei, D. and Chen, X.	10.1016/j.irbm.2023.100781	no		no		no urban exposure
Multi-Level Adversarial Spatio-Temporal Learning for Footstep Pressure Based FoG Detection	2023	IEEE J. Biomedical Health Informat.	27	8	4166-4177	Hu, K. and Mei, S. and Wang, W. and Martens, K.A.E. and Wang, L. and Lewis, S.J.G. and Feng, D.D. and Wang, Z.	10.1109/JBHI.2023.3272902	no		no		no urban exposure
Neurological Insights into Sleep Disorders in Parkinson’s Disease	2023	Brain Sci.	13	8		Thangaleela, S. and Sivamaruthi, B.S. and Kesika, P. and Mariappan, S. and Rashmi, S. and Choeisoongnern, T. and Sittiprapaporn, P. and Chaiyasut, C.	10.3390/brainsci13081202	no		no		no urban exposure
Neighborhood Socio-Economic Status Influences Motor Performance and Inhibitory Control in Kindergarten Children—Findings from the Cross-Sectional Kitafit Study	2023	Child.	10	8		Schott, N. and Mündörfer, A. and Holfelder, B.	10.3390/children10081332	no		no		no MH outcome,no urban exposure
Music Therapy for Gait and Speech Deficits in Parkinson’s Disease: A Mini-Review	2023	Brain Sci.	13	7		Fan, L. and Hu, E.Y. and Hey, G.E. and Hu, W.	10.3390/brainsci13070993	no		no		study design,no urban exposure
Modular pipeline for reconstruction and localization of implanted intracranial ECoG and sEEG electrodes	2023	PLoS ONE	18	7		Soper, D.J. and Reich, D. and Ross, A. and Salami, P. and Cash, S.S. and Basu, I. and Peled, N. and Paulk, A.C.	10.1371/journal.pone.0287921	no		no		no urban exposure
Multi-night naturalistic cortico-basal recordings reveal mechanisms of NREM slow wave suppression and spontaneous awakenings in Parkinson's disease	2023	bioRxiv				Anjum, M.F. and Smyth, C. and Dijk, D.-J. and Starr, P. and Denison, T. and Little, S.	10.1101/2023.06.23.546302	no		no		no urban exposure
GRAPH REPRESENTATIONS OF IEEG DATA FOR SEIZURE DETECTION WITH GRAPH NEURAL NETWORKS	2023	bioRxiv				Díaz-Montiel, A.A. and Lankarany, M.	10.1101/2023.06.02.543277	no		no		no MH outcome,no urban exposure
Motor Imagery Tasks Based Electroencephalogram Signals Classification Using Data-Driven Features	2023	Neurosci. Inform.	3	2		Kardam, V.S. and Taran, S. and Pandey, A.	10.1016/j.neuri.2023.100128	no		no		no urban exposure
Effective Early Detection of Epileptic Seizures through EEG Signals Using Classification Algorithms Based on t-Distributed Stochastic Neighbor Embedding and K-Means	2023	Diagn.	13	11		Alalayah, K.M. and Senan, E.M. and Atlam, H.F. and Ahmed, I.A. and Shatnawi, H.S.A.	10.3390/diagnostics13111957	no		no		no urban exposure
N°131 – Deep brain stimulation in Parkinson's disease modulates EEG microstates	2023	Clin. Neurophysiol.	150		e114	Lamos, M. and Bockova, M. and Goldemundova, S. and Balaz, M. and Chrastina, J. and Rektor, I.	10.1016/j.clinph.2023.03.132	no		no		no urban exposure
N°281 – ECoG pattern as a good pronostic factor in pediatric epilepsy surgery? A restrospective analysis in 83 children	2023	Clin. Neurophysiol.	150		e161	Rosenberg, S.D. and Taussig, D. and Vayssiere, P. and Chipaux, M. and Raffo, E. and Ferrand-Sorbets, S. and Bulteau, C. and Dorison, N. and Bonheur, J. and Dangles, M.-T. and Chivet, A. and Dorfmuller, G.	10.1016/j.clinph.2023.03.264	no		no		no urban exposure
N°336 – Effect of deep brain stimulation on functional connectivity in Parkinson[StQuote]s disease	2023	Clin. Neurophysiol.	150		e177	Vytvarova, E. and Lamos, M. and Hlinka, J. and Bockova, M. and Rektor, I.	10.1016/j.clinph.2023.03.311	no		no		no urban exposure
N°38 – Electroencephalography signatures of subtypes of mild cognitive impairment in Parkinson's disease	2023	Clin. Neurophysiol.	150		e85	Betrouni, N. and Devignes, Q. and Derambure, P. and Defebvre, L. and Leentjens, A. and Delval, A. and Dujardin, K.	10.1016/j.clinph.2023.03.050	no		no		no urban exposure
N°182 – Abnormal event-related EEG alpha responses in PDD and DLB compared to ADD during auditory oddball task	2023	Clin. Neurophysiol.	150		e129	Yildirim, E. and Yener, G. and Hanoğlu, L. and Güntekin, B.	10.1016/j.clinph.2023.03.176	no		no		no urban exposure
N°233 – Effect of an attentional load on cortical activation during step initiation in patients with Parkinson's disease with and without freezing of gait	2023	Clin. Neurophysiol.	150		e147	Bayot, M. and Gerard, M. and Braquet, A. and Dujardin, K. and Tard, C. and Betrouni, N. and Defebvre, L. and Delval, A.	10.1016/j.clinph.2023.03.225	no		no		no urban exposure
Event-related alpha and beta phase-locking decreased in DLB and PDD compared to ADD during the visual oddball task	2023	Int. J. Psychophysiol.	188		115	Yildirim, E. and Yener, G. and Hanoğlu, L. and Yilmaz, N.H. and Güntekin, B.	10.1016/j.ijpsycho.2023.05.293	no		no		no urban exposure
Motor Imagery Classification Based on EEG Sensing with Visual and Vibrotactile Guidance	2023	Sensors (Basel)	23	11		Batistić, L. and Sušanj, D. and Pinčić, D. and Ljubic, S.	10.3390/s23115064	no		no		no urban exposure
Medication-Invariant Resting Aperiodic and Periodic Neural Activity in Parkinson's Disease	2023	bioRxiv				McKeown, D.J. and Jones, M. and Pihl, C. and Finley, A. and Kelley, N. and Baumann, O. and Schinazi, V.R. and Moustafa, A.A. and Cavanagh, J.F. and Angus, D.J.	10.1101/2023.05.08.539920	no		no		no urban exposure
EEG signal classification based on improved variational mode decomposition and deep forest	2023	Biomed. Signal Process. Control	83			Qin, X. and Xu, D. and Dong, X. and Cui, X. and Zhang, S.	10.1016/j.bspc.2023.104644	no		no		no urban exposure
NIMHANS Neuropsychological Battery for Elderly in Parkinson’s Disease Patients: Validation and Diagnosis using MDS PD‑MCI Task Force Criteria in Indian Population	2023	Ann. Indian Acad. Neurol.	26	3	247-255	Botta, R. and Kumar, K.J. and Kutty, B. and Mahadevan, A. and Pal, P.K. and Yadav, R.	10.4103/aian.aian_903_22	no		no		no urban exposure
Electrophysiological signatures of anxiety in Parkinson’s disease	2023	bioRxiv				Yassine, S. and Almarouk, S. and Gschwandtner, U. and Auffret, M. and Hassan, M. and Verin, M. and Fuhr, P.	10.1101/2023.04.25.538260	no		no		no urban exposure
Electroencephalography Signal Analysis for Human Activities Classification: A Solution Based on Machine Learning and Motor Imagery	2023	Sensors (Basel)	23	9		de Brito Guerra, T.C. and Nóbrega, T. and Morya, E. and de M Martins, A. and de Sousa, V.A.	10.3390/s23094277	no		no		no urban exposure
Frontal-midline theta and posterior alpha oscillations index early processing of spatial representations during active navigation	2023	bioRxiv				Du, Y.K. and Liang, M. and McAvan, A.S. and Wilson, R.C. and Ekstrom, A.D.	10.1101/2023.04.22.537940	no		no		virtual exposure,no urban exposure
Impaired Proactive Cognitive Control in Parkinson’s disease	2023	medRxiv				Kricheldorff, J. and Ficke, J. and Debener, S. and Witt, K.	10.1101/2023.04.14.23288567	no		no		no urban exposure
Modeling EEG Resting-State Brain Dynamics: A proof of concept for clinical studies	2023	bioRxiv				Kotz, S.A. and Astudillo, A. and Araya, D. and Bella, S.D. and Trujillo-Barreto, N. and El-Deredy, W.	10.1101/2023.04.15.536991	no		no		no urban exposure
EEG Signal Complexity Measurements to Enhance BCI-Based Stroke Patients' Rehabilitation	2023	Sensors (Basel)	23	8		Al-Qazzaz, N.K. and Aldoori, A.A. and Ali, S.H.B.M. and Ahmad, S.A. and Mohammed, A.K. and Mohyee, M.I.	10.3390/s23083889	no		no		no urban exposure
Effect of time windows in LSTM networks for EEG-based BCIs	2023	Cogn. Neurodynamics	17	2	385-398	Martín-Chinea, K. and Ortega, J. and Gómez-González, J.F. and Pereda, E. and Toledo, J. and Acosta, L.	10.1007/s11571-022-09832-z	no		no		no MH outcome,no urban exposure
Machine Learning Assisted Wearable Wireless Device for Sleep Apnea Syndrome Diagnosis	2023	Biosensors	13	4		Wang, S. and Xuan, W. and Chen, D. and Gu, Y. and Liu, F. and Chen, J. and Xia, S. and Dong, S. and Luo, J.	10.3390/bios13040483	no		no		no urban exposure
Emotion Recognition from Spatio-Temporal Representation of EEG Signals via 3D-CNN with Ensemble Learning Techniques	2023	Brain Sci.	13	4		Yuvaraj, R. and Baranwal, A. and Prince, A.A. and Murugappan, M. and Mohammed, J.S.	10.3390/brainsci13040685	no		no		no urban exposure
GNRI Sustainability during One Cycle of First-Line Chemotherapy as a Prognostic Indicator in Patients with Metastatic Urothelial Carcinoma	2023	Oncology	101	4	224-233	Sugiyama, Y. and Naiki, T. and Tasaki, Y. and Mimura, Y. and Etani, T. and Noda, Y. and Nozaki, S. and Shimizu, N. and Banno, R. and Nagai, T. and Isobe, T. and Ando, R. and Moritoki, Y. and Kataoka, T. and Odagiri, K. and Aoki, M. and Gonda, M. and Yasui, T. and Hibi, Y.	10.1159/000529203	no		no		no urban exposure
Hybrid EEG-fNIRS brain-computer interface based on the non-linear features extraction and stacking ensemble learning	2023	Biocybern. Biomed. Eng.	43	2	463-475	Maher, A. and Mian Qaisar, S. and Salankar, N. and Jiang, F. and Tadeusiewicz, R. and Pławiak, P. and Abd El-Latif, A.A. and Hammad, M.	10.1016/j.bbe.2023.05.001	no		no		no urban exposure
Subthalamic beta-targeted neurofeedback speeds up movement initiation but increases tremor in parkinsonian patients	2020	eLife	9		1-20	He, S. and Mostofi, A. and Syed, E. and Torrecillos, F. and Tinkhauser, G. and Fischer, P. and Pogosyan, A. and Hasegawa, H. and Li, Y. and Ashkan, K. and Pereira, E. and Brown, P. and Tan, H.	10.7554/eLife.60979	no			no	no urban exposure
Parkinsonism in Patients with Neuronopathic (Type 3) Gaucher Disease: A Case Series	2020	Mov. Disord. Clin. Pract.	7	7	834-837	Ryan, E. and Amato, D. and MacKenzie, J.J. and Sidransky, E. and Lopez, G.	10.1002/mdc3.13031	no			no	no urban exposure,wrong publication type
Scalable and energy efficient seizure detection based on direct use of compressively-sensed EEG data on an ultra low power multi-core architecture	2020	Comput. Biol. Med.	125			Aghazadeh, R. and Frounchi, J. and Montagna, F. and Benatti, S.	10.1016/j.compbiomed.2020.104004	no			no	no urban exposure
Rapidly onset progressive generalised dystonia parkinsonism in a young Indian male with rare FBOX 7 genetic mutation	2020	Parkinsonism Relat. Disord.	79		e97	Desai, S. and Pampania, N. and Mori, K.	10.1016/j.parkreldis.2020.06.352	no			no	no urban exposure,wrong publication type
Sleep changes and epileptiform discharges in Parkinson's and Alzheimer's disease: 24-hour EEG study	2020	Parkinsonism Relat. Disord.	79		e51	Papp, A. and Horváth, A. and Fabó, D. and Kamondi, A. and Szűcs, A.	10.1016/j.parkreldis.2020.06.202	no			no	no urban exposure
Toward Predicting Infant Developmental Outcomes from Day-Long Inertial Motion Recordings	2020	IEEE Trans. Neural Syst. Rehabil. Eng.	28	10	2305-2314	Fitter, N.T. and Funke, R. and Pulido, J.C. and Mataric, M.J. and Smith, B.A.	10.1109/TNSRE.2020.3016916	no			no	wrong outcome,no urban exposure
Optimal Control Perspective on Parkinson's Disease: Increased Delay between State Estimator and Controller Produces Tremor	2020	IEEE Trans. Neural Syst. Rehabil. Eng.	28	10	2144-2152	Kelley, C.R. and Kauffman, J.L.	10.1109/TNSRE.2020.3018626	no			no	no urban exposure
Training deep neural density estimators to identify mechanistic models of neural dynamics	2020	eLife	9		1-46	Gonçalves, P.J. and Lueckmann, J.-M. and Deistler, M. and Nonnenmacher, M. and Öcal, K. and Bassetto, G. and Chintaluri, C. and Podlaski, W.F. and Haddad, S.A. and Vogels, T.P. and Greenberg, D.S. and Macke, J.H.	10.7554/ELIFE.56261	no			no	wrong outcome,no urban exposure
The degree of prematurity affects functional brain activity in preterm born children at school-age: An EEG study	2020	Early Hum. Dev.	148			van 't Westende, C. and Peeters-Scholte, C.M.P.C.D. and Jansen, L. and van Egmond-van Dam, J.C. and Tannemaat, M.R. and de Bruïne, F.T. and van den Berg-Huysmans, A.A. and Geraedts, V.J. and Gouw, A.A. and Steggerda, S.J. and Stam, C.J. and van de Pol, L.A.	10.1016/j.earlhumdev.2020.105096	no			no	no urban exposure
Olfactory function deteriorates in patients with Parkinson's disease complicated with REM sleep behavior disorder	2020	eNeurologicalSci	20			Nomura, T. and Nomura, Y. and Oguri, M. and Hirooka, Y. and Hanajima, R.	10.1016/j.ensci.2020.100261	no			no	no urban exposure
The functional brain network based on the combination of shortest path tree and its application in fatigue driving state recognition and analysis of the neural mechanism of fatigue driving	2020	Biomed. Signal Process. Control	62			Zou, S. and Qiu, T. and Huang, P. and Luo, H. and Bai, X.	10.1016/j.bspc.2020.102129	no			no	wrong outcome,no urban exposure
The role of EEG in the diagnosis, prognosis and clinical correlations of dementia with lewy bodies—a systematic review	2020	Diagn.	10	9		Law, Z.K. and Todd, C. and Mehraram, R. and Schumacher, J. and Baker, M.R. and LeBeau, F.E.N. and Yarnall, A. and Onofrj, M. and Bonanni, L. and Thomas, A. and Taylor, J.-P.	10.3390/diagnostics10090616	no			no	study design,wrong publication type
Rethinking Regional Neurologic Care in the Coronavirus Disease 2019 Era	2020	JAMA Neurol.	77	9	1061-1062	George, B.P. and Kelly, A.G.	10.1001/jamaneurol.2020.1956	no			no	no abstract,wrong outcome,no urban exposure
Unlocking dystonia from Parkinson's disease (PD) with directional deep brain stimulation (DBS)	2020	Mov. Disord.	35		S67	Vaden, R. and Nakhmani, A. and Hurt, C. and Gonzalez, C. and Guthrie, B. and Walker, H.	10.1002/mds.28268	no			no	no urban exposure
Time series analysis applied to EEG shows increased global connectivity during motor activation in pd patients compared to controls	2020	Mov. Disord.	35		S300-S302	Herráez, D. and Maitín, A. and Perezzan, R. and Castillo, M.D. and Serrano, I.J. and Arroyo, A. and Andreo, J. and Romero, J.P.	10.1002/mds.28268	no			no	no urban exposure
Study of relationship among fatigue, sleepiness and depression based on sleep EEG	2020	J. Sleep Res.	29			Goto, Y. and Fujiwara, K. and Sumi, Y. and Matsuo, M. and Kano, M. and Kadotani, H.	10.1111/jsr.13181	no			no	no urban exposure
Validation and optimization of automatized sleep spindle detectors in elderly healthy subjects and patients with Parkinson's disease	2020	J. Sleep Res.	29			Rose, L. and Leonthin, H. and Nikolic, M. and Jennum, P. and Christensen, J.A.E.	10.1111/jsr.13181	no			no	no urban exposure
Tolerability and blinding of transcranial direct current stimulation in people with parkinson’s disease: A critical review	2020	Brain Sci.	10	7	1-21	Workman, C.D. and Fietsam, A.C. and Rudroff, T.	10.3390/brainsci10070467	no			no	no urban exposure,wrong publication type
The GRIA3 c.2477G > A Variant Causes an Exaggerated Startle Reflex, Chorea, and Multifocal Myoclonus	2020	Mov. Disord.	35	7	1224-1232	Piard, J. and Béreau, M. and XiangWei, W. and Wirth, T. and Amsallem, D. and Buisson, L. and Richard, P. and Liu, N. and Xu, Y. and Myers, S.J. and Traynelis, S.F. and Chelly, J. and Anheim, M. and Raynaud, M. and Maldergem, L.V. and Yuan, H.	10.1002/mds.28058	no			no	no urban exposure
Sleep disturbances in Parkinson's disease: Beyond a regional perspective. Time to do something about it	2020	Int. Psychogeriatr.	32	7	793-794	Friedman, J.H.	10.1017/S104161021900142X	no			no	wrong outcome,no urban exposure
Using a deep recurrent neural network with EEG signal to detect Parkinson’s disease	2020	Ann. Transl. Med.	8	14		Xu, S. and Wang, Z. and Sun, J. and Zhang, Z. and Wu, Z. and Yang, T. and Xue, G. and Cheng, C.	10.21037/atm-20-5100	no			no	no urban exposure
The implementation of continuous eeg monitoring in a tertiary care medical center: Quantitative and qualitative perspectives	2020	J. Clin. Neurophysiol.	37	4	344	McKay, J.H. and Andrews, M. and Rice, C.	10.1097/WNP.0000000000000698	no			no	no urban exposure
Randomized, Controlled Trial of Exercise on Objective and Subjective Sleep in Parkinson's Disease	2020	Mov. Disord.	35	6	947-958	Amara, A.W. and Wood, K.H. and Joop, A. and Memon, R.A. and Pilkington, J. and Tuggle, S.C. and Reams, J. and Barrett, M.J. and Edwards, D.A. and Weltman, A.L. and Hurt, C.P. and Cutter, G. and Bamman, M.M.	10.1002/mds.28009	no			no	wrong outcome,no urban exposure
Prediction of Visual Memorability with EEG Signals: A Comparative Study	2020	Sensors (Basel)	20	9		Jo, S.-Y. and Jeong, J.-W.	10.3390/s20092694	no			no	virtual exposure,no urban exposure
Quantitative sleep EEG synchronization analysis for automatic arousals detection	2020	Biomed. Signal Process. Control	59			Erdamar, A. and Aksahin, M.F.	10.1016/j.bspc.2020.101895	no			no	no urban exposure
Patterns of Mismatch Negativity Deficits in Individuals at Clinical High Risk for Psychosis and Association with Symptoms	2020	Biol. Psychiatry	87	9	S208	Shaik, R. and Parvaz, M. and Bilgrami, Z. and Sarac, C. and Herrera, S. and Garg, S. and Haas, S. and Lopez-Calderon, J. and Corcoran, C.	10.1016/j.biopsych.2020.02.541	no			no	no urban exposure
Parkinsonism associated with Systemic Lupus Erythematosus: A case report	2020	Eur. J. Neurol.	27		904-905	Marín Conesa, E. and Escribano Paredes, J.B. and Gómez López, E. and Pellice Espinosa, I. and Martínez Zarco, M. and Giménez López, E. and Marín Marín, J. and Rodríguez García, J.M. and Pena Fernández, I. and Sanchez Alonso, L. and Lacasa Perez, N. and Iniesta Valera, J.		no			no	no urban exposure,wrong publication type
Quantitative EEG analysis and neuropsychological testing in De novo PD patients	2020	Eur. J. Neurol.	27		657	D'elia, A. and Liguori, C. and Schirinzi, T. and Placidi, F. and Izzi, F. and Mancini, C. and Scalise, S. and Di Lazzaro, G. and Mercuri, N.B. and Pisani, A.		no			no	no urban exposure
Peri-ictal responsiveness to the social environment is greater in psychogenic nonepileptic than epileptic seizures	2020	Epilepsia	61	4	758-765	Wardrope, A. and Wong, S. and McLaughlan, J. and Wolfe, M. and Oto, M. and Reuber, M.	10.1111/epi.16471	no			no	no urban exposure
Reduced Tsallis Entropy of EEG in Patients with Parkinsons Disease – A Predictive Marker for Cognitive Decline	2020	Clin. Neurophysiol.	131	4	e233	Keller, S.M. and Gschwandtner, U. and Meyer, A. and Chaturvedi, M. and Fuhr, P. and Roth, V.	10.1016/j.clinph.2019.12.112	no			no	no urban exposure
Utility of quantitative EEG during sleep as a potential biomarker of LEWY body disease progression	2020	Sleep	43		A429	Matar, E. and Ehgoetz Martens, K.A. and Grunstein, R.R. and D'Rozario, A. and Lewis, S.J.	10.1093/sleep/zsaa056.1121	no			no	no urban exposure
Twice-Daily Theta Burst Stimulation of the Dorsolateral Prefrontal Cortex Reduces Methamphetamine Craving: A Pilot Study	2020	Front. Neurosci.	14			Zhao, D. and Li, Y. and Liu, T. and Voon, V. and Yuan, T.-F.	10.3389/fnins.2020.00208	no			no	no urban exposure
Primarily depression manifestation of Wilson's disease—Case report	2020	Clin. Neurol. Neurosurg.	190			Kułak-Bejda, A. and Waszkiewicz, N. and Galińska-Skok, B. and Zajkowska, A. and Kułakowska, A. and Kochanowicz, J.	10.1016/j.clineuro.2019.105651	no			no	no urban exposure,wrong publication type
Perceptual learning produces perceptual objects	2020	J Exp Psychol Learn Mem Cogn	46	3	455-475	Wenger, M.J. and Rhoten, S.E.	10.1037/xlm0000735	no			no	no urban exposure
The role of parasympathetic activity in the relationship between worry and neural indicators of attentional control	2020	Psychol. Neurosci.	13	1	51-60	Taylor, D.L. and Grant, D.M. and Kraft, J.D. and Frosio, K.E. and White, E.J. and Judah, M.R. and Mills, A.C.	10.1037/pne0000191	no			no	no urban exposure
Sleep EEG delta power is associated with cognitive function in parkinson's disease	2020	Mov. Disord. Clin. Pract.	7		S25	Memon, A. and Wood, K. and Memon, R. and Joop, A. and Pilkington, J. and Gerstenecker, A. and Triebel, K. and Bamman, M. and Miocinovic, S. and Amara, A.	10.1002/mdc3.12905	no			no	no urban exposure
Psychological evaluation in childhood migraine – Steps towards a psychological profile of the child migraineur	2020	Rom. J. Neurol. Rev. Rom. Neurol.	19	1	21-26	Nita, S.A. and Teleanu, R.I. and Bajenaru, O.A.	10.37897/RJN.2020.1.3	no			no	no urban exposure
The prevalence and clinical correlates of substance use disorders in patients with psychotic disorders from an upper-middle-income country	2020	S. Afr. J. Psychiatry	26		1-9	Temmingh, H.S. and Mall, S. and Howells, F.M. and Sibeko, G. and Stein, D.J.	10.4102/sajpsychiatry.v26i0.1473	no			no	no urban exposure
The combination of rtms and pharmacotherapy on in vitro models: A mini-review	2020	CNS Neurol. Disord. Drug Targets	19	3	220-226	Pourzitaki, C. and Dardalas, I. and Poutoglidou, F. and Kouvelas, D. and Kimiskidis, V.K.	10.2174/1871527319666200518100716	no			no	no urban exposure,wrong publication type
Systematic and Symptomatic Review for Parkinson’s Disease	2020	Biomed. Pharmacol. J.	13	3	1367-1380	Majhi, V. and Paul, S. and Saha, G.	10.13005/bpj/2006	no			no	no urban exposure,wrong publication type
Over the Horizon: The Present and Future of Endovascular Neural Recording and Stimulation	2020	Front. Neurosci.	14			Fan, J.Z. and Lopez-Rivera, V. and Sheth, S.A.	10.3389/fnins.2020.00432	no			no	study design,wrong publication type
Wavesleepnet: A deep convolutional neural network for the continuous scoring of mouse sleep and wake	2020	Am. J. Respir. Crit. Care Med.	201	1		Kam, K. and Rapoport, D.M. and Ayappa, I.A. and Varga, A.W.		no			no	animal study
Subjective effects and neurophysiological correlates of inhaled consumption of n,n-dimethyltryptamine (Dmt) in an urban natural environment	2020	ASN Neuro	13		76-77	Cavanna, F. and Pallavicini, C. and Zamberlan, F. and Arias, M. and Tagliazucchi, E.	10.1177/1759091420979851	no			no	wrong drug
Theta Power Distinguishes Successful Recollection of Primacy Events During Free Recall	2020	Clin. Neurosurgery	67		207	Kulkarni, N. and Kota, S. and Hassien, A. and Ng, N. and Tan, R.J. and Robinson, L. and Bagon, L. and Lega, B.	10.1093/neuros/nyaa447-605	no			no	no urban exposure
Sleep study in the diagnosis of REM sleep behavior disorder	2020	Rom. J. Neurol	19		20-21	Oane, I. and Daneasa, A. and Bratu, F. and Lentoiu, C. and Bajenaru, O. and Mindruta, I.	10.37897/RJN.2020.S.2	no			no	no urban exposure
Sleep study of japanese people living in low latitude highlands abroad via simplified sleep electroencephalograph	2019	Sleep Med.	64		S273-S274	Nakagawa, K. and Shiga, N.	10.1016/j.sleep.2019.11.765	no			no	no urban exposure | USER-NOTES: {"Ben"=>["Das exposure ist nicht die Stadt sondern das altitude oder? "]}
REM Sleep behavior disorder in Parkinson's disease: a model for identification and prediction of its progression from the prodromal stage	2019	Sleep Med.	64		S59-S60	Cesari, M. and Christensen, J.A.E. and Sorensen, H.B.D. and Mollenhauer, B. and Muntean, M.-L. and Trenkwalder, C. and Sixel-Döring, F. and Jennum, P.	10.1016/j.sleep.2019.11.164	no			no	wrong outcome,no urban exposure
Uniform Manifold Approximation And Projection For Feature Selection On Sleep Staging Data	2019	Sleep Med.	64		S205	Kumar, V. and Rullan, M. and Kumar, S.	10.1016/j.sleep.2019.11.573	no			no	no urban exposure
Repurposing Levodopa in healthy older adults to enhance slow wave sleep with potential to modify disease progression in Alzheimer's disease	2019	Sleep Med.	64		S81	Coulthard, E. and Carr, W. and Averill, G. and Radtke, O. and Selwood, J. and Williams, R. and Ford, E. and Wearn, A. and McErlane, J. and Bartsch, U. and Durant, C. and Grogan, J. and Isotalus, H.	10.1016/j.sleep.2019.11.222	no			no	no urban exposure
Sleep architecture in 22q11.2 microdeletion syndrome patients: polysomnographic study of prodromal signs of Parkinson's Disease and obstructive sleep apnea	2019	Sleep Med.	64		S283	Ocampo-Garcés, A. and Diaz, M. and Villanueva, K. and Córdova, T. and Mauro, J. and Cáceres, T. and Bassi, A. and Repetto, G.	10.1016/j.sleep.2019.11.792	no			no	no urban exposure
Drug Interaction with a Novel COVID-19 Oral Agent With Resultant Intubation	2023	J. Med. Toxicol.	19	2	138	Krueger, J.A. and Mitchell, C. and Shanahan, E.	10.1007/s13181-023-00930-w	no		no		study design,no urban exposure
Musical Ear Syndrome in a 96-year-old Veteran	2023	J. Am. Geriatr. Soc.	71		S92	Boleman, N. and Gentili, A.	10.1111/jgs.18336	no		no		no urban exposure
Hierarchical approach for fusion of electroencephalography and electromyography for predicting finger movements and kinematics using deep learning	2023	Neurocomputing	527		184-195	Das, T. and Gohain, L. and Kakoty, N.M. and Malarvili, M.B. and Widiyanti, P. and Kumar, G.	10.1016/j.neucom.2023.01.061	no		no		no urban exposure
Evaluating Effects of Resting-State Electroencephalography Data Pre-Processing on a Machine Learning Task for Parkinson’s Disease	2023	medRxiv				Vlieger, R. and Daskalaki, E. and Apthorp, D. and Lueck, C.J. and Suominen, H.	10.1101/2023.03.06.23286826	no		no		no urban exposure
Hyperkinetic movement disorder following Covid-19 Temporal correlation or Coincidental	2023	Mov. Disord. Clin. Pract.	10		S98-S99	Burman, G.P. and Bala, R.	10.1002/mdc3.13679	no		no		no urban exposure
Longitudinal follow up of a patient with progressive myoclonic variant of chronic neuronopathic Gaucher's disease(nGD) on enzyme replacement therapy (ERT	2023	Mov. Disord. Clin. Pract.	10		S57	Kanukuntla, K. and Shrivastava, A.K. and Radhakrishnan, D.	10.1002/mdc3.13679	no		no		no urban exposure
ELECTROCONVULSIVE THERAPY FOR AGITATION IN LEWY BODIES DEMENTIA	2023	Eur. Psychiatry	66		S1020-S1021	Echeverria, C. and Libuy, J. and Alarcón, J. and Rodriguez, J.	10.1192/j.eurpsy.2023.2167	no		no		no urban exposure
LIVING IN A DOLL HOUSE: A CASE REPORT AND LITERATURE REVIEW OF REDUPLICATIVE PARAMNESIA	2023	Eur. Psychiatry	66		S934	Pinto, J.M. and Faria, I. and Gouveia, C.P. and Andrade, J.	10.1192/j.eurpsy.2023.1976	no		no		no urban exposure
Effect and Relationship of Gait on Subcortical Local Field Potentials in Parkinson's Disease: A Systematic Review	2023	Neuromodulation	26	2	271-279	Morelli, N.	10.1016/j.neurom.2022.09.001	no		no		study design,no urban exposure
Fusion of pattern-based and statistical features for Schizophrenia detection from EEG signals	2023	Med. Eng. Phys.	112			Agarwal, M. and Singhal, A.	10.1016/j.medengphy.2023.103949	no		no		no urban exposure
Intracranial hemorrhage in a liver transplant patient	2023	Am. J. Med. Sci.	365		S187	Somi, S. and Chapman, R. and Shafin, T. and Shafiq, T. and Mozumdar, P.	10.1016/S0002-9629(23)00358-0	no		no		no urban exposure
Longitudinal study of functional brain networks for processing infant directed and adult directed speech during the first year	2023	bioRxiv				Háden, G.P. and Tóth, B. and Winkler, I.	10.1101/2023.01.25.525490	no		no		no urban exposure
Effect of music stimuli on corticomuscular coupling and the brain functional connectivity network	2023	Biomed. Signal Process. Control	79			Wang, T. and Tang, J. and Wang, C. and Yang, D. and Li, J. and Kong, W. and Xi, X.	10.1016/j.bspc.2022.104264	no		no		no urban exposure
Fusion of electroencephalograms at different channels and different activities via multivariate quaternion valued singular spectrum analysis for intellectual and developmental disorder recognition	2023	Biomed. Signal Process. Control	79			Lin, Y. and Wing-Kuen Ling, B. and Wang, W. and Hu, L. and Xu, N. and Zhou, X.	10.1016/j.bspc.2022.104256	no		no		no urban exposure
Network pharmacology and pharmacological evaluation for deciphering novel indication of Sishen Wan in insomnia treatment	2023	Phytomedicine	108			Wang, L.-X. and Zhao, Q. and Zhang, Y. and Xue, R. and Li, S. and Li, Y. and Yu, J.-J. and Li, J.-C. and Zhang, Y.-Z.	10.1016/j.phymed.2022.154500	no		no		no urban exposure
Movement decoding using spatio-spectral features of cortical and subcortical local field potentials	2023	Exp. Neurol.	359			Peterson, V. and Merk, T. and Bush, A. and Nikulin, V. and Kühn, A.A. and Neumann, W.-J. and Richardson, R.M.	10.1016/j.expneurol.2022.114261	no		no		no urban exposure
EEG-based biomarkers for galvanic vestibular stimulation (GVS) effects in Parkinson's disease	2023	Brain Stimul.	16	1	152	Mirian, M. and Kia, M. and Nouri, S. and Arani, K.S. and Kazemi, A. and Lee, S. and McKeown, M.	10.1016/j.brs.2023.01.116	no		no		no urban exposure
Effects of 70Hz Transcranial Alternating Current Stimulation (tACS) on Movement-related Brainwaves and Associated Motor Task Performance: A Pilot Study	2023	Brain Stimul.	16	1	256-257	Yan, X. and Mitsis, G.D. and Boudrias, M.-H.	10.1016/j.brs.2023.01.418	no		no		no urban exposure
Early EEG monitoring predicts clinical outcome in patients with moderate to severe traumatic brain injury	2023	NeuroImage Clin.	37			Tewarie, P.K.B. and Beernink, T.M.J. and Eertman-Meyer, C.J. and Cornet, A.D. and Beishuizen, A. and van Putten, M.J.A.M. and Tjepkema-Cloostermans, M.C.	10.1016/j.nicl.2023.103350	no		no		no urban exposure
EEG-based analysis for pilots’ at-risk cognitive competency identification using RF-CNN algorithm	2023	Front. Neurosci.	17			Jiang, S. and Chen, W. and Ren, Z. and Zhu, H.	10.3389/fnins.2023.1172103	no		no		no urban exposure
EEG and peripheral markers of viewer ratings: a study of short films	2023	Front. Neurosci.	17			Kosonogov, V. and Shelepenkov, D. and Rudenkiy, N.	10.3389/fnins.2023.1148205	no		no		no urban exposure
Machine learning decision tree models for multiclass classification of common malignant brain tumors using perfusion and spectroscopy MRI data	2023	Front. Oncol.	13			Vallée, R. and Vallée, J.-N. and Guillevin, C. and Lallouette, A. and Thomas, C. and Rittano, G. and Wager, M. and Guillevin, R. and Vallée, A.	10.3389/fonc.2023.1089998	no		no		no urban exposure
Human upper extremity motor cortex activity shows distinct oscillatory signatures for stereotyped arm and leg movements	2023	Front. Human Neurosci.	17			Starkweather, C.K. and Morrison, M.A. and Yaroshinsky, M. and Louie, K. and Balakid, J. and Presbrey, K. and Starr, P.A. and Wang, D.D.	10.3389/fnhum.2023.1212963	no		no		no urban exposure
Learning classifiers in clustered data: BCI pattern recognition model for EEG-based human emotion recognition	2023	Comput. Methods Biomech. Biomed. Eng.				Kheirabadi, R. and Omranpour, H.	10.1080/10255842.2023.2252953	no		no		no urban exposure
Generalizable electroencephalographic classification of Parkinson's disease using deep learning	2023	Inform. Med. Unlocked	42			Sugden, R.J. and Diamandis, P.	10.1016/j.imu.2023.101352	no		no		no urban exposure
High-density noninvasive wired and wireless EEG electrodes and minimally invasive DBS in Parkinson's: A study with microelectrode recording	2023	J. Parkinson's Dis.	13		285-286	Raju, V.R.	10.3233/JPD-2399900	no		no		no urban exposure
Gait initiation in Parkinson's disease: Investigating the role of proactive and reactive inhibition with EEG	2023	J. Parkinson's Dis.	13		257	Ziri, D. and Hugueville, L. and Olivier, C. and Welter, M.-L. and George, N.	10.3233/JPD-2399900	no		no		no urban exposure
Human α-synuclein-holding familial Parkinson's disease-linked Ala-53 to Thr mutation causes sleep and circadian dysfunction in transgenic mice	2023	J. Parkinson's Dis.	13		105	Kim, P. and Garner, N. and Oster, H. and Rawashdeh, O.	10.3233/JPD-2399900	no		no		animal study,no urban exposure
Investigating the Effect of Flickering Frequency Pair and Mother Wavelet Selection in Steady-State Visually-Evoked Potentials on Two-Command Brain-Computer Interfaces	2022	IRBM	43	6	594-603	Sayilgan, E. and Yuce, Y.K. and Isler, Y.	10.1016/j.irbm.2022.04.006	no		no		no urban exposure
Machine learning approach for detection of intracranial interictal discharges in the medial temporal lobe during sleep	2022	Sleep Med.	100		S19-S20	Falach, R. and Goldstein, L. and Fahoum, F. and Nir, Y.	10.1016/j.sleep.2022.05.067	no		no		no urban exposure
Facial expression recognition is linked to clinical and neurofunctional differences in autism	2022	Mol. Autism	13	1		Meyer-Lindenberg, H. and Moessnang, C. and Oakley, B. and Ahmad, J. and Mason, L. and Jones, E.J.H. and Hayward, H.L. and Cooke, J. and Crawley, D. and Holt, R. and Tillmann, J. and Charman, T. and Baron-Cohen, S. and Banaschewski, T. and Beckmann, C. and Tost, H. and Meyer-Lindenberg, A. and Buitelaar, J.K. and Murphy, D.G. and Brammer, M.J. and Loth, E.	10.1186/s13229-022-00520-7	no		no		no urban exposure
Non-REM sleep with hypertonia in Parkinsonian Spectrum Disorders: A pilot investigation	2022	Sleep Med.	100		501-510	Levendowski, D.J. and Walsh, C.M. and Boeve, B.F. and Tsuang, D. and Hamilton, J.M. and Salat, D. and Berka, C. and Lee-Iannotti, J.K. and Shprecher, D. and Westbrook, P.R. and Mazeika, G. and Yack, L. and Payne, S. and Timm, P.C. and Neylan, T.C. and St. Louis, E.K.	10.1016/j.sleep.2022.09.025	no		no		no urban exposure
MULTIMODAL BIOMARKERS ASSESSMENT IN PRODROMAL DEMENTIA WITH LEWY BODIES. PRELIMINARY DATA	2022	Neurol. Sci.	43		S128-S129	Lombardo, L. and Argenti, L. and Mancini, R. and Donniaquio, A. and Biassoni, E. and Massa, F. and Pardini, M. and Donegani, I. and Roccatagliata, L. and Girtler, N. and Morbelli, S. and Nobili, F.	10.1007/s10072-022-06531-9	no		no		no urban exposure
EEG-ECG BASED MACHINE LEARNING MODELS FOR THE ASSESSMENT OF PATIENTS WITH A DISORDER OF CONSCIOUSNESS	2022	Neurol. Sci.	43		S422	Hakiki, B.B. and Liuzzi, P. and Romoli, A. and Mannini, A. and Grippo, A. and Scarpino, M. and Macchi, C. and Cecchi, F.	10.1007/s10072-022-06531-9	no		no		no urban exposure
FUNCTIONAL CONNECTIVITY IN EARLY STAGES OF PARKINSON'S DISEASE: AN EEG STUDY	2022	Neurol. Sci.	43		S239-S240	Conti, M. and Bovenzi, R. and Mercuri, N. and Pierantozzi, M. and Stefani, A.	10.1007/s10072-022-06531-9	no		no		no urban exposure
Implication of EEG theta/alpha and theta/beta ratio in Alzheimer's and Lewy body disease	2022	Sci Rep	12	1	18706	Baik, K. and Jung, J.H. and Jeong, S.H. and Chung, S.J. and Yoo, H.S. and Lee, P.H. and Sohn, Y.H. and Kang, S.W. and Ye, B.S.	10.1038/s41598-022-21951-5	no		no		no urban exposure
Electrophysiology Reveals Cognitive-Linguistic Deficits After Concussion: Evidence From the N400 ERP	2022	J. Head Trauma Rehabil.	37	6	E583-E584	Ledwidge, P. and Jones, C. and Huston, C. and Trenkamp, M. and Bator, B. and Laeng, J. and Neff, E. and Castro, E.	10.1097/HTR.0000000000000845	no		no		no urban exposure
Holographic Stereotactic Neurosurgery Planning for Brain Stimulation and Recording	2022	Stereotactic Funct. Neurosurg.	100		8-9	Noecker, A. and Mlaker, J. and Griswold, M. and McIntyre, C.	10.1159/000528074	no		no		no urban exposure
METOCLOPRAMIDE-INDUCED RESPIRATORY DYSKINESIA: A CASE REPORT	2022	Chest	162	4	A2484	Husna, A.U. and J Barreiro, T.	10.1016/j.chest.2022.08.2036	no		no		no urban exposure
Establishing up-phase closed-loop auditory stimulation during non-rapid eye movement sleep in mouse models of neurodegeneration	2022	J. Sleep Res.	31			Dias, I. and Lopez, M. and Hunger, M. and Moreira, C.G. and Kollarik, S. and Baumann, C.R. and Noain, D.	10.1111/jsr.13740	no		no		no urban exposure
Exploring the possibility to use local field potential signal for auditory slow-wave stimulation in parkinson's disease	2022	J. Sleep Res.	31			Krugliakova, E. and Karpovich, A. and Stieglitz, L. and Huwiler, S. and Lustenberger, C. and Huber, R. and Imbach, L. and Bujan, B. and Baumann, C.R. and Fattinger, S.	10.1111/jsr.13740	no		no		no urban exposure
Multimodal nocturnal seizure detection: Do we need to adapt algorithms for children?	2022	Epilepsia Open	7	3	406-413	Lazeron, R.H.C. and Thijs, R.D. and Arends, J. and Gutter, T. and Cluitmans, P. and Van Dijk, J. and Tan, F.I.Y. and Hofstra, W. and Donjacour, C.E.H.M. and Leijten, F.	10.1002/epi4.12618	no		no		no urban exposure
Electroencephalographic-Based Functional Connectivity Networks of Visual Hallucinations and Visuospatial Dysfunctions in Parkinson's Disease	2022	Eur. Neurol.	85	5	404-409	Kinugawa, K. and Mano, T. and Takatani, T. and Kido, A. and Sugie, K.	10.1159/000524365	no		no		no urban exposure
EEG analysis of Parkinson's disease using time–frequency analysis and deep learning	2022	Biomed. Signal Process. Control	78			Zhang, R. and Jia, J. and Zhang, R.	10.1016/j.bspc.2022.103883	no		no		no urban exposure
Epilepsy Seizures Prediction Based on Nonlinear Features of EEG Signal and Gradient Boosting Decision Tree	2022	Int. J. Environ. Res. Public Health	19	18		Xu, X. and Lin, M. and Xu, T.	10.3390/ijerph191811326	no		no		no urban exposure
Movement disorder in demyelinating disease: Tracing the Charcot's foot print	2022	Ann. Indian Acad. Neurol.	25	5	821-831	Singh, R. and Pandey, S.	10.4103/aian.aian_64_22	no		no		no urban exposure
High- and Low-Frequency Deep Brain Stimulation in the Subthalamic Nucleus differentially modulate Response Inhibition and Action Selection in Parkinson's Disease	2022	Mov. Disord.	37		S555	Waldthaler, J. and Sperling, A. and König, A. and Bremmer, F. and Timmermann, L. and Pedrosa, D.	10.1002/mds.29223	no		no		no urban exposure
Effects of gait symmetry manipulation on cortico-subthalamic interhemispheric coupling in parkinsonian patients by use of virtual reality	2022	Mov. Disord.	37		S607-S608	Reuss, J. and Gulberti, A. and Knorr, M. and Sengelmann, M. and Schneider, T. and Schaper, M. and Hamel, W. and Engel, A. and Gerloff, C. and Moll, C. and Pötter-Nerger, M.	10.1002/mds.29223	no		no		virtual exposure,no urban exposure
Neural activity during turning in Parkinson's: Influence of dual-task and freezing	2022	Mov. Disord.	37		S611-S612	Stuart, S. and Vitorio, R. and Wagner, J. and Makeig, S. and Mancini, M.	10.1002/mds.29223	no		no		no urban exposure
Examining adaptive control in patients with Parkinson's disease	2022	Mov. Disord.	37		S540	Kricheldorff, J. and Ficke, J. and Witt, K.	10.1002/mds.29223	no		no		no urban exposure
Deep brain stimulation for the treatment of disorders of consciousness and cognition in traumatic brain injury patients: a review.	2018	Neurosurgical focus	45	2	E14	Kundu B and Brock AA and Englot DJ and Butson CR and Rolston JD	10.3171/2018.5.FOCUS18168	no	no			no urban exposure
Cognitive fluctuations in Lewy body dementia: towards a pathophysiological framework.	2020	Brain : a journal of neurology	143	1	31-46	Matar E and Shine JM and Halliday GM and Lewis SJG	10.1093/brain/awz311	no	no			no urban exposure
Anxiety in Parkinson's disease: A resting-state high density EEG study.	2022	Neurophysiologie clinique = Clinical neurophysiology	52	3	202-211	Betrouni N and Alazard E and Bayot M and Carey G and Derambure P and Defebvre L and Leentjens AF and Delval A and Dujardin K	10.1016/j.neucli.2022.01.001	no	no			no urban exposure
Aspects of tree shrew consolidated sleep structure resemble human sleep.	2021	Communications biology	4	1	722	Dimanico MM and Klaassen AL and Wang J and Kaeser M and Harvey M and Rasch B and Rainer G	10.1038/s42003-021-02234-7	no	no			Animal study,no urban exposure
Classification of Emotional States Using EEG Signals and Wavelet Packet Transform Features.	2022	Studies in health technology and informatics	294		943-944	Kumar H and Ganapathy N and Puthankattil SD and Swaminathan R	10.3233/SHTI220632	no	no			no urban exposure
A comparative review on sleep stage classification methods in patients and healthy individuals.	2017	Computer methods and programs in biomedicine	140		77-91	Boostani R and Karimzadeh F and Nami M	10.1016/j.cmpb.2016.12.004	no	no			no urban exposure,wrong study design
[truncated: 3,354 more rows]
