# Supplementary material for: Exploring urban mental health using mobile EEG – a systematic review
Source: PLOS Ment Health. 2025 Apr 4;2(4):e0000203. doi: 10.1371/journal.pmen.0000203 (PMC12798177; doi:10.1371/journal.pmen.0000203)
Supplement: S4 Table — (XLSX) [file pmen.0000203.s005.xlsx]

## Sheet: Results 
NAME	AUTHORS	DOI	YEAR OF PUBLICATION	YEAR OF MEASUREMENT	COUNTRY/REGION	POPULATION DESCRIPTION	ANALYZED PARTICIPANTS (NUMBER;GENDER/SEX)	DROP OUTS/ (NOT ANALYZED)	MEAN AGE (AGE IN YEARS; RANGE)	STUDY DESIGN	WITHIN-SUBJECT/ BETWEEN- SUBJECT	RANDOMIZATION (YES/NO; FURTHER DESCRIPTION)	COMPARED EXPOSURE	COMPARED EXPOSURE GREENER YES/NO	URBAN EXPOSURE (Author stated)	TOOLS FOR IDENTIFICATION OF ENVIRONMENTAL FEATURES	TIME UNDER MEASUREMENT IN MINUTES; (TIME UNDER EXPOSURE/ LENGTH OF EXPERIMENT IN MINUTES IF APPLICABLE)	STEADY/ MOVING EXPOSURE	EEG-OUTCOME	ELECTRODE PLACEMENT	MEASURED BRAINWAVE COMPONENTS	MAIN RESULTS/ DIRECTION OF EFFECT	MENTAL HEALTH INTEREST	INTERPRETATION (Author stated)	FURTHER MEASURES OF MENTAL HEALTH ? (QUESTIONNAIRES, HEART-RATE VARIABILITY?)	SEX UND GENDER STRATIFIED RESULTS YES/NO	EXTRACTOR DETAILS
The urban brain: analysing outdoor physical activity with mobile EEG.	Aspinall P; Mavros P; Coyne R; Roe J	10.1136/bjsports-2012-091877	2015	n.r	United Kingdom	university students	12;(8 male,4 female)	no/n.r	30.08; (n.r)	experimental	within-subject design	no	zone 2 - path through 26 ha green space, bordering lawns, playing fields with trees	yes	zone 1: urban shopping street with many people, 19th century buildings, light traffic); and zone 3 (busy commercial district with heavy traffic, many pedestrians, high-noise levels).	No tool reported	24–26 (mean 26.25, max 38.0 min); n.r.	moving	comparison of brain wave patterns accoring to sites (affective computing)	antero-frontal (AF3, AF4, F3, F4, F7, F8), frontocentral (FC5, FC6), occipital (O1, O2), parietal (P7,P8) and temporal sites (T7, T8).	based on affective computing brain wave components (Alpha, Beta, Delta, Theta) are reported as Meditation, Engagement, Excitement, Frustation	Meditation: increased meditation in urban green compared to shopping street Engagement: decrease in urban green compared to shopping street Excitement: increased in green space and shopping street; decreased in commercial district Frustation: increased in shopping street compared green space and commercial district. decrease in urban green compared to shopping street	cognition, affect (emotional levels from excitement and frustration; longterm excitement levels)	Interpretation already reported by affective computing software within the results	no	no	NAMES: SKS and BS (independent) DATE: 23.11.2023
Older People's Experiences of Mobility and Mood in an Urban Environment: A Mixed Methods Approach Using Electroencephalography (EEG) and Interviews.	Tilley S; Neale C; Patuano A; Cinderby S	10.3390/ijerph14020151	2017	2015	United Kingdom	elderly minimum (age 65+)	8;(3 male; 5 female)	2	75.75; (67–86)	experimental	within-subject design	yes; explicit allocation sequence not reported. Allocated into two groups: walking from Urban to compared exposure/ walking from compared exposure to urban exposure	urban green (eg. Urban park with some large trees)	yes	urban busy (eg. residential buildings and a major road crossing); (further described in table 2)	Specifying the overview of the quartiles from urban green to urban busy by using a Grographic Information System.	n.r	moving	comparison of brain wave patterns according to sites (affective computing; affective suite output)	14 channels corresponding to the international 10–20 position system (AF3, AF4, F3, F4, F7, F8, FC5, FC6, T7, T8, P7, P8, O1, and O2)	based on affective computing brain wave components (Alpha, Beta, Delta, Theta...) are reported as Meditation, Engagement, Excitement, Frustation (Affective suite output)	Meditation: not analyzed due to poor data quality Engagement: decrease in urban green space compared to urban busy Excitement: not further reported Frustation: increase in urban green compared to urban busy	cognition, affect ( “engagement”, “excitement”, and “frustration”)	Interpretation already reported by affective computing software within the results	follow-up interviews about experience of the walk.	no	NAMES: SKS and BS (independent) DATE: 23.11.2023
The Aging Urban Brain: Analyzing Outdoor Physical Activity Using the Emotiv Affectiv Suite in Older People.	Neale C; Aspinall P; Roe J; Tilley S; Mavros P; Cinderby S; Coyne R; Thin N; Bennett G; Thompson CW	10.1007/s11524-017-0191-9	2017	n.r	United Kingdom	healthy adults (age 65+)	95;(n.r)	no/n.r	76.55; (65–92)	experimental	between-subject design	yes; allocation sequence not reported. Participants "assigned" to 6 different routes	urban green space (described as an area with a predominance of vegetated and non-built surfaces). urban quiet spaces (descirbed as having a predominance of buildings, some front gardens and paved areas, but these are mainly residential)	yes	urban busy spaces (described as having a predominance of buildings, paved areas and a commercial street frontage which attracts a high footfall and considerable vehicular traffic.	No tool reported	10-15	moving	comparison of brain wave patterns according to sites (affective computing; affective suite output)	14 channels corresponding to the international 10– 20 position system (AF3, AF4, F3, F4, F7, F8, FC5, FC6, T7, T8, P7, P8, O1 and O2)	based on affective computing brain wave components (Alpha, Beta, Delta, Theta...) are reported as Meditation, Engagement, Excitement, Frustation (Affective suite output)	Meditation: not analyzed due to poor data quality Engagement: increase in urban busy comapred to urban green (results are confirmed in either direction of the walk); increase in urban green compared to urban quiet (results are confirmed in either direction of the walk) Excitement: decrease in urban busy compared to urban green (results are confirmed in either direction of the walk); Increase in u…	cognition, affect ( “engagement”, “excitement”, and “frustration” + "Meditation")	Interpretation already reported by affective computing software within the results	no	no	NAMES: SKS and BS (independent) DATE: 27.11.2023
Resting-state posterior alpha power changes with prolonged exposure in a natural environment.	Hopman RJ; LoTemplio SB; Scott EE; McKinney TL; Strayer DL	10.1186/s41235-020-00247-0	2020	2018	United States of America	university students	29; (9 male;19 female, 1 other)	1-7 (depending on condition)	25.48; (n.r)	pre-during-post repeated measures design (experimental)	within-subject design	no	condition 1 nature: (Nature hikes)	yes	condition 2 urban: between buildings on campus	No tool reported	3 session of 2x 5: 5 min eyes open; 5 min eyes closed; (Exposure over a 4 day trip with 4 hour hikes)	steady measurement/ moving exposure	Posterior Alpha Power Posterior Theta Power Midfrontal Alpha Power Midfrontal Theta Power	midfrontal power: FP2, F3, Fz, F4, and FPz; posterior power: O1, Oz, O2, PO1, and PO2	Alpha, Theta	Alpha: increased posterior and midfrontal alpha power in urban exposure compared to nature exposure during eyes-closed condition; Increaed Posterior Alpha Power in urban exposure compared to nature exposure during eyes-open condition Theta: increased posterior and midfrontal theta power in urban exposure compared to nature exposure in eyes-closed condition; non-significant in eyes open condition	cognition	Alpha: variations in posterior alpha power are associated with differences in attentional processing. Higher posterior alpha power is believed to signify heightened internal processing and rumination, while lower levels indicate increased external processing and vigilance. Discrepancies in posterior alpha power observed between nature and urban settings may imply that attention was directed outwa…	no	Yes. Post hoc exploratory analyses included gender as a predictor for all models	NAMES: SKS and BS (independent) DATE: 27.11.2023
NeuroPlace: Categorizing urban places according to mental states.	Al-Barrak L; Kanjo E; Younis EMG	10.1371/journal.pone.0183890	2017	n.r.	n.r	female university students	40; (0 male, 40 female)	17	21.5; (17-30)	experimental	within-subject design	no	Garden: a small, quiet and green area with variety of trees and foliage	yes	Cafe: indoor and outdoor seating areas where people can enjoy coffee with a relaxing view. Supermarket: a crowded mini market.	No tool reported	20	moving	comparison of brain wave patterns according to sites (affective computing)	single channel FP1 position according to the international 10±20 system (and a second electrode that touches the ear)	Delta, Theta, Low Alpha, High Alpha, Low Beta, High Beta, Low Gamma, High Gamma; "Attention" and "Meditation" (according to NeuroSky)	Meditation (relaxation/alpha): Increased garden compared to supermarket environment Attention (mental activity/beta): Increased in supermarket environment (compared to cafe and garden)	cognition, affect ("Attention ", "Engaged mind", "Meditation levels" and "coherent conciousness" )	Interpretation already reported by affective computing software within the results	author-constructed questionnaire about mental state	N/A	NAMES: SKS and BS (independent) DATE: 04.12.2023
The Application of Wearable Technology to Quantify Health and Wellbeing Co-benefits From Urban Wetlands	Reeves JP; Knight AT; Strong EA; Heng V; Neale C; Cromie R; Vercammen A	10.3389/fpsyg.2019.01840	2019	2017	United Kingdom	healthy adults	34; (13 male, 21 female)	no/n.r	41; (n.r)	experimental	within-subject design	no	Control Site: A multipurpose function room (chairs, tables, a TV and modest décor) Wetland Site: ‘Wildside’: a managed ‘natural’ wetland area	yes	Urban Site: busy urban settings e.g., a traffic intersection, traffic lights, a pedestrian crossing, passers-by, shops, and cafes.	No tool reported; (but disclosure of the reasons for the choice of location)	30 (3x 10 per site); (n.r)	stead	Averaged Power density values patterns according to conditions (Root Mean Square)	14 channels in the international 10–20 position system (AF3, AF4, F3, F4, F7, F8, FC5, FC6, T7, T8, P7, P8, O1, and O2), with P3 and P4 as reference electrodes	Alpha,high beta, low Beta, Theta, Delta	Alpha: not significant high Beta: descreased in urban exposure compared to wetland low Beta: not significant Theta: not significant Delta: not significant	cognition, affect (mental states, stress)	Alpha: a state of relaxation or mediation would be associated with an increase in power across the alpha and theta frequency bands. Beta: high beta frequency band increased during wetland exposure, consistent with a state of enhanced attention Theta: a state of relaxation or mediation would be associated with an increase in power across the alpha and theta frequency bands. Delta: Adult slow wave …	Cardiovascular and electrodermal activity metrics; brief and in-depth interviews about participants life stress, recent levels of depression, anxiety and stress, and participants’ sense of connectedness with nature; self-report survey assessing mood states (Postive And Negative Affect Scales); Depression, Anxiety Stress Scale (DASS-21); (The Nature Relatedness Scale); The Holmes and Rahe Stress I…	no	NAMES: SKS and BS (independent) DATE: 04.12.2023
Therapeutic Garden With Contemplative Features Induces Desirable Changes in Mood and Brain Activity in Depressed Adults.	Olszewska-Guizzo A; Fogel A; Escoffier N; Sia A; Nakazawa K; Kumagai A; Dan I; Ho R	10.3389/fpsyt.2022.757056	2022	2019-2020	Singapore	adults with depressive disorder and healthy controls	92; (37 males, 55 female) (discrepancy between text and table)	no/n.r	36.62; (21-74)	experimental	between-subject design	yes; Randomization of the site and view order. Based on the Latin square design (simple rotation). Equal number of participants starting at each site and each view.	a Therapeutic Garden - healing space designed to foster restoration from stress and mental fatigue a residential green public space designed without special therapeutic considerations (RG) - green roof area of a public housing residential estate lush greenery, garden shelters and pergolas, community farm, biking trail, and children’s playground	yes	an urban space with negligible greenery in a Busy Downtown area (BD) - busy Mass Rapid Transit interchange station. The views selected for this site are dominated by crowds of people, streets with high traffic, and lots of infrastructure.	Three locations were chosen, each offering distinct perspectives characteristic of its surroundings. These selected viewpoints were assessed by four landscape architecture experts using the Contemplative Landscape Model in a blinded manner. Subsequently, an average score was calculated for each site, following recommended procedures.	12 (3x 4); (30-45 minutes experiment length)	steady	Frontal Alpha Asymmetrie, Temporal Beta Asymmetry	FAA: (LF, AFp1, AFF5h, F7) vs. (RF, AFp2, AFF6h, F8); TBA: (LT, FT7 and T7) vs. (RT, FT8 and T8)	Alpha (8–13Hz), Beta (14–30Hz)	Alpha: Frontal Alpha Asymmetrie in complete sample, non significant between between sites but examining healthy group compared to clinical sample (depression): therapeutic garden: healthy --> left-sided FAA // clinical--> right-sided FAA Busy downtown: healthy --> right-sided FAA // clinical --> left-sided FAA Residential green: healthy --> right-sided FAA// clinical --> right-sided FAA Beta: Tem…	cognition, affect	Alpha (FAA): In depressed patients, a pronounced left-hemispheric Frontal Alpha Asymmetry (FAA) has been identified in prior research, a pattern observed in the Clinical group at the Busy Downtown site but not in the Therapeutic Garden. Previous studies propose that FAA training and neurofeedback targeting right-sided FAA induction hold significant therapeutic promise in depression treatment, sti…	Profile of Mood States (POMS); fNIRS	no	NAMES: SKS and BS (independent) DATE: 04.12.2023
Wearable sensing and mining of the informativeness of older adults’ physiological, behavioral, and cognitive responses to detect demanding environmental conditions	Torku, A; Chan, Albert P. C.; Yung, Esther H. K.; Seo, JoonOh; Antwi-Afari, Maxwell F	10.1177/00139165221114894	2022	n.r.	Hong Kong	older adults (aged 65+)	10; (3 male, 7 female)	no/n.r	68.0; (65-75)	experimental	within subject design	no	pass through a green space (segment G)	yes	an alley (segment A), walk along a busy street with bus stops (segment C), use a crosswalk with high traffic (segment D), , and walk through a subway with graffiti (segment H).	environmental conditions on the walking path documented by two auditors using the Environment in Asia Scan Tool-Hong Kong version (EAST-HK: 91-item tool for assessing aspects of the neighborhood environment that may impact residents’ walking in Hong Kong). Supplemented with the Older adults Senior Walking Environmental Assessment Tool-Revised (SWEAT-R : 162-item tool that assesses the presence an…	n.r	moving	Frequency domain features for discriminating between sites according to cognitive demand	(AF3, AF4, F3, F4, F7, F8, FC5, FC6, T7, T8, P7, P8, O1, and O2) with two reference electrodes (P3 and P4)	Alpha, Beta, Gamma, Delta, Theta	All the EEG-features gained insufficient information about older adults experiences in urban spaces	cognition/cognitive demand	interpretation not explicitly reported reagrding results.	Blood Volume Pulse via Photoplethysmogram, EDA via.Electrodermal Activity	no; only mentioned in discussion, that it could be a confounding aspect.	NAMES: SKS and BS (independent) DATE: 06.12.2023
Enhanced functional connectivity properties of human brains during in-situ nature experience.	Chen Z; He Y; Yu Y	10.7717/peerj.2210	2016	n.r	n.r.	college students	32;(16 male, 16 female)	no/n.r	20.6; (n.r)	experimental	between-subject design	yes; random assignment to to a nature environment (n = 16, 6 males) or an urban environment (n = 16, 10 males)	nature control scene : a wooded campus from where the participants were seated, the nature scene consisted of 89% visible greenery and water and only 4% visible buildings and/or paved areas.	yes	traffic island under an elevated highway for the urban scene. ; the urban scene consisted of only 8% visible greenery and 56% visible buildings and/or paved areas.	Environmental conditions were recorded by examining photographs of the selected sites. (All photographs were taken and reviewed by professional landscape architects and architects). Based on this, the proportion of visible greenery and water and only visible buildings and/or paved areas was defined and reported in %.	20; (n.r)	steady	total mean power and Brain functional connectivity per frequency bands	antero-frontal (AF3, AF4, F3, F4, F7, F8), frontocentral (FC5, FC6), occipital (O1, O2), parietal (P7, P8) and temporal sites (T7, T8)	Alpha (9–12 Hz), Beta (13–25 Hz), Gamma (26–45 Hz), Delta (1–4 Hz), Theta (5–8 Hz)	Alpha: decreased in urban exposure compared to nature exposure (overall power correlation) Beta: decreased in urban exposure compared to nature exposure (overall power correlation) Gamma: no results reported Delta: decreased in urban exposure compared to nature exposure (overall power correlation) Theta: decreased in urban exposure compared to nature exposure (overall power correlation). for Brai…	cognition	alpha/beta/gamma/delta/theta: no explicit interpretation reported brain functional connectivity: The results regarding functional connectivity suggest that the human brain exhibits functional connections during exposure to natural environments, facilitating specialized information processing and coordination between different brain regions. Notably, the small-world characteristics observed in the…	40-item Profile of Mood States (POMS); in depth interviews; Perceived Restorativeness Scale (PRS); Necker Cube Pattern Control Test	no	NAMES: SKS and BS (independent) DATE: 06.12.2023
Effects of Walking in Bamboo Forest and City Environments on Brainwave Activity in Young Adults.	Hassan A; Tao J; Li G; Jiang M; Aii L; Zhihui J; Zongfang L; Qibing C	10.1155/2018/9653857	2018	n.r	China	university students	60;(30 male, 30 female)	no/n.r	19.6; (n.r)	experimental	between-subject design	yes ; randomly assigned cross-over for site-order. Nature to urban/urban to nature	natural environment: bamboo forest near Chengdu	yes	urban environment: urban area in Chengdu that included many traditional buildings	No tool reported	30 (2x15); (n.r)	moving	Mean differences in (Low Alpha, High Alpha, High Beta)	one electrode (not further descirbed)	High Alpha, High Beta "Attention" and "Meditation" (according to NeuroSky)	Alpha: increased (high Alpha) in the bamboo forest compared to the city area. Beta: increased (high beta) in the bamboo forest compared to the city area. Meditation: increased in the babmoo forest compared to the city area Attention: increased in the babmoo forest compared to the city area	cognition, affect	Alpha: The authors conclude that the forest environment induces mental relaxation. Increased alpha power signifies a state of euphoria and relaxation, while lower alpha wave activity in urban settings suggests participants experiencing stress. Additionally, an increase in alpha power correlates with feelings of anger and happiness, whereas a decrease accompanies feelings of sadness and fear. Alph…	State Trait Anxiety Inventory (STAI);semantic differential questionnaire; blood preasure measurement (before and after)	no	NAMES: SKS and BS (independent) DATE: 15.12.2023
Multimodal assessment of effects of urban environments on psychological wellbeing.	Baumann O; Brooks-Cederqvist B	10.1016/j.heliyon.2023.e16433	2023	n.r	Australia	adults	28; (13 male, 20 female, 1 other)	6	27.20; (19 - 63)	experimental	within-subjects	yes; random sequence and allocated to start at either the ‘low-density’ or ‘moderate-density’/ counterbalanced AB/BA design	low building-density urban area	no	moderate building-density urban environments	Characterization of the building-density according to the spacematrix by Pont and Haupt	2x 15 (30); (n.r)	steady	power spectral density (PSD) across all frequencies of interest determining the approximate average power within each frequency band	TP9 (left temporal-parietal) and TP10 (right temporal-parietal), AF7 (left anterior frontal electrode) ,AF8 (right anterior frontal electrode)	Alpha, Beta, Theta	Alpha: no significant results Beta: decrease in "low-density" environment compared to "moderate density" enviornment Theta: increased in the "low-density" environment compared to the "moderate-density" environment	cognition, affect	Alpha: no interpretation reported Beta: lower levels of beta frequency power in the ‘low-density’ indicate that individuals exhibited less physiological arousal and more relaxation in the ‘low-density’ condition; predominant beta activity in the ‘moderate-density’ environment implies that participants had to increase their cognitive demand due to increased thinking and information processing Thet…	Self-reported comfort and safety; Positive and Negative Affect Schedule (SF); Heart rate measurement	no	NAMES: SKS and BS (independent) DATE: 15.12.2023
Can Exposure to Certain Urban Green Spaces Trigger Frontal Alpha Asymmetry in the Brain?-Preliminary Findings from a Passive Task EEG Study.	Olszewska-Guizzo A; Sia A; Fogel A; Ho R	10.3390/ijerph17020394	2020	2019	Singapore	healthy adults	22;(9 male,13 female)	no/n.r	32.9; (n.r)	experimental	within-subject design	yes; randomization sequence not reported. Site-order randomization	Urban Park - further descirbed via. CLM-Score Neighborhood green - further described via. CLM-Score	yes	Urban street - busy urban street characterized by negligible greenery	Each site was annotated by four landscape architecture experts using the Contemplative Landscape Model and a mean was used to score each scene. The Model is an expert-based tool for assessing the level of aggregation of contemplative components of a given UGS within the view from the ground.	3x 1 (per site);(n.r)	steady	Frontal Alpha Asymmetrie	Left = AFp1 + AFF5h + F7; Right = AFp2 + AFF6h + F8)	Alpha	Alpha: no significant results for Frontal Alpha Asymetrie in urban Park compared to urban street. Frontal Alpha Asymmetrie increased in neighborhood green compared to urban street no significant results in urban park compared to neighborhood green	cognition, affect	Alpha: FAA (Frontal Alpha Asymmetry) can serve as a marker of both positive and negative affect. For instance, prior research involved analyzing brainwaves of participants while they watched and evaluated television programs. They found that scenes rated positively were associated with greater relative left-hemispheric alpha frontal activation, whereas negatively rated scenes showed greater relat…	Beck Depression Inventory II (BDI) Profile of Mood States questionnaire	no	NAMES: SKS and BS (independent) DATE: 15.12.2023
A ride in the park: Cycling in different outdoor environments modulates the auditory evoked potentials.	Scanlon JEM; Redman EX; Kuziek JWP; Mathewson KE	10.1016/j.ijpsycho.2020.02.016	2020	n.r.	Canada	adults from university community	10 (6 male; 4 female)	5	23.4; (20-31)	experimental	within-subject design	yes; randomization sequence not reported. site-order randomization	park condition - approximately 0.65 km of a shared use path in MacKinnon Ravine Park	yes	roadway condition - 0.65 km of a shared use path next to River Valley Road	No tool reported	24 (4 times per oddball task 6 min); (n.r)	moving	Event related potentials in P3, N1 and P2 morphology. (selective attention process of filtering background noises)	10–20 positions (Fp2, F3, Fz, F4, T7, C3, Cz, C4, T8, P7, P3, Pz, P4, P8, and Oz); + ground electrode at Fpz position + reference electrodes clipped to the right and left ears	not further explained	N1: increase in amplitude in roadway condition compared to parkway condition (during oddball task) P2: no difference in amplitude in roadway condition (during oddball task) P3: no signficant differences	cognition (attention)	Event Related Potentials: P2 and N1 interpretation: P2 and increased N1 amplitude due to a process of filtering out irrelevant sounds in order to perform the task. No difference in P2 indicates, that the excess noise of the roadway did not sufficiently create the necessity to filter out ambient noise, or that the ambient noise was present in both conditions. On the other hand the N1 appears to be…	no	no	NAMES: SKS and BS (independent) DATE: 20.12.2023
Green facades Their contribution to stress recovery and wellbeing in highdensity cities	Elsadek M; Binyi L; Zefeng L	10.1016/j.ufug.2019.126446	2019	2018	China	healthy universtiy students	25;(only female)	no/n.r	23; (n.r)	experimental	within-subject design	Yes; randomization sequence not reported; site order randomization (green facade stimulation vs. a building-wall)	a green façade with climbing plants	yes	outside building-wall	No tool reported	10 (5 green facade, 5 control); (total duration 32-40)	steady	Relative alpha wave power	10–20 electrode system: prefrontal (AF3, AF4, F3, F4, F7, F8), frontocentral (FC5, FC6), occipital (O1, O2), parietal (P7, P8) and temporal sites (T7, T8).	Alpha	Alpha (occipital lobe): increased relative power of alpha in the left hemisphere (O1) when viewing the green facade (nature) compared to building wall (urban). increased relative power of alpha in the right hemisphere (O2) when viewing the green facade (nature) compared to building wall (urban). Sum: The alpha wave was stronger when the participants were viewing the green façade than for the buil…	affect	Alpha: alpha brain waves typically emerge when a person is in a resting state, such as during focused meditation or relaxed states. This activity is also crucial for facilitating communication between neurons, and research indicates that alpha frequency is closely linked to cognitive performance. When participants viewed the green facade, there was an increase in the relative power of alpha waves…	Semantic differential; Profile of mood states (POMS); skin conductance; heart rate	no	NAMES: SKS and BS (independent) DATE: 20.12.2023
The impact of walking in different urban environments on brain activity in older people	Neale C; Aspinall P; Roe J; Tilley S; Mavros P; Cinderby S; Coyne R; Thin N; Ward Thompson C	10.1080/23748834.2019.1619893	2020	n.r	United Kingdom	healthy adults aged 65+	95;n.r.	no/n.r	76.55; (65–92)	experimental	between-subject design	yes; participants were randomly assigned to one of the six route scenarios	"urban green space (described as an area with a predominance of vegetated and non-built surfaces). urban quiet spaces (descirbed as having a predominance of buildings, some front gardens and paved areas, but these are mainly residential)"	yes	urban busy spaces (described as having a predominance of buildings, paved areas and a commercial street frontage which attracts a high footfall and considerable vehicular traffic.)	No tool reported	10–15; (n.r)	moving	mean differences in brain wave patterns	14 channels (AF3, AF4, F3, F4, F7, F8, FC5, FC6, T7, T8, P7, P8, O1 and O2)	Alpha, High Beta; low Beta	Alpha: no significant results for alpha power in urban busy <--> urban green increased alpha activity in urban busy compared to urban quiet. (in both walking directions) no significant results for urban quiet <--> urban green beta: no difference in high beta activity while walking from urban busy <--> urban green ;Increased low beta in urban busy compared to urban green (in both walking direction…	cognition , affect	Alpha: the authors interpret increases in alpha with a relxaed state. When comparing urban busy versus urban green, the role of alpha, while not a predictor in the regressioin models shown here, is to have a suppressor effect, increasing the effect strength of low beta on the route dependent variable. When comparing Urban busy versus urban quiet, the authors suggest that the urban quiet setting i…	no	no	NAMES: SKS and BS (independent) DATE: 20.12.2023
n.r. = not reported N/A = not applicable
