# Supplementary material for: Exploring urban mental health using mobile EEG – a systematic review
Source: PLOS Ment Health. 2025 Apr 4;2(4):e0000203. doi: 10.1371/journal.pmen.0000203 (PMC12798177; doi:10.1371/journal.pmen.0000203)
Supplement: S5 Table — (XLSX) [file pmen.0000203.s006.xlsx]

## Sheet: QA-Table
NAME	AUTHORS	DOI	A) SELECTION BIAS		B) STUDY DESIGN	C) CONFOUNDERS		D) BLINDING		E) DATA COLLECTION METHODS		F) WITHDRAWALS AND DROP-OUTS		G) INTERVENTION INTEGRITY			H) ANALYSES				COMPONENT RATINGS (BS)	GLOBAL RATING SCORE
			Q1	Q2	Q1	Q1	Q2	Q1	Q2	Q1	Q2	Q1	Q2	Q1	Q2	Q3	Q1	Q2	Q3	Q4
The urban brain: analysing outdoor physical activity with mobile EEG.	Aspinall P; Mavros P; Coyne R; Roe J;	10.1136/bjsports-2012-091877	3	5	5	3	x	1	3	1	1	2	1	1	2	4	individual	individual	1	1	A=3;B=2;C=3;D=3;E=1;F=2	14/6 = 2.33 (MODERATE)
Older People's Experiences of Mobility and Mood in an Urban Environment: A Mixed Methods Approach Using Electroencephalography (EEG) and Interviews.	Tilley S; Neale C; Patuano A; Cinderby S;	10.3390/ijerph14020151	2	1	5	1	4	1	3	2	2	1	1	1	1	4	individual	individual	1	1	A=2;B=2;C=3;D=3;E=2;F=1	13/6 = 2.17 (MODERATE)
The Aging Urban Brain: Analyzing Outdoor Physical Activity Using the Emotiv Affectiv Suite in Older People.	Neale C; Aspinall P; Roe J; Tilley S; Mavros P; Cinderby S; Coyne R; Thin N; Bennett G; Thompson CW;	10.1007/s11524-017-0191-9	2	5	5	2	x	1	3	1	2	2	1	1	2	4	individual	individual	1	1	A=2;B=2;C=2;D=3;E=2;F=2	13/6 = 2.17 (MODERATE)
Resting-state posterior alpha power changes with prolonged exposure in a natural environment.	Hopman RJ; LoTemplio SB; Scott EE; McKinney TL; Strayer DL;	10.1186/s41235-020-00247-0	3	5	5	3	x	1	3	2	2	1	1	1	1	4	individual	individual	1	1	A=3;B=2;C=3;D=3;E=2;F=1	14/6 = 2,33 (MODERATE)
NeuroPlace: Categorizing urban places according to mental states.	Al-Barrak L; Kanjo E; Younis EMG;	10.1371/journal.pone.0183890	3	5	5	3	x	1	3	2	1	1	3	1	2	4	individual	individual	1	1	A=3;B=2;C=3;D=2;E=2;F=2	14/6 = 2,33 (MODERATE)
The Application of Wearable Technology to Quantify Health and Wellbeing Co-benefits From Urban Wetlands	Reeves JP; Knight AT; Strong EA; Heng V; Neale C; Cromie R; Vercammen A;	10.3389/fpsyg.2019.01840	3	5	5	3	x	1	1	2	2	1	1	1	1	4	individual	individual	1	1	A=3;B=2;C=3;D=1;E=2;F=1	12/6 = 2,0 (MODERATE)
Therapeutic Garden With Contemplative Features Induces Desirable Changes in Mood and Brain Activity in Depressed Adults.	Olszewska-Guizzo A; Fogel A; Escoffier N; Sia A; Nakazawa K; Kumagai A; Dan I; Ho R;	10.3389/fpsyt.2022.757056	4	5	5	3	x	3	2	2	1	1	1	1	1	4	individual	individual	1	1	A=3;B=2;C=3;D=2;E=2;F=1	13/6 = 2.17 (MODERATE)
Wearable sensing and mining of the informativeness of older adults’ physiological, behavioral, and cognitive responses to detect demanding environmental conditions	Torku, Alex; Chan, Albert P. C.; Yung, Esther H. K.; Seo, JoonOh; Antwi-Afari, Maxwell F.;	10.1177/00139165221114894	3	5	5	3	x	1	3	2	2	1	1	1	1	4	individual	individual	1	1	A=3;B=2;C=3;D=3;E=2;F=1	14/6 = 2,33 (MODERATE)
Enhanced functional connectivity properties of human brains during in-situ nature experience.	Chen Z; He Y; Yu Y;	10.7717/peerj.2210	2	5	5	2	x	3	3	1	1	2	1	1	1	4	individual	individual	1	1	A=2;B=2;C=2;D=2;E=1;F=2	11/2 = 1,83 (MODERATE)
Effects of Walking in Bamboo Forest and City Environments on Brainwave Activity in Young Adults.	Hassan A; Tao J; Li G; Jiang M; Aii L; Zhihui J; Zongfang L; Qibing C;	10.1155/2018/9653857	2	5	5	3	x	3	3	2	2	2	1	1	1	4	individual	individual	1	1	A=2;B=2;C=3;D=3;E=1;F=2	13/6 = 2.17 (MODERATE)
Multimodal assessment of effects of urban environments on psychological wellbeing.	Baumann O; Brooks-Cederqvist B;	10.1016/j.heliyon.2023.e16433	1	5	5	3	x	1	3	1	1	1	1	1	1	4	individual	individual	1	1	A=1;B=2;C=3;D=2;E=1;F=1	10/6 = 1.7 (MODERATE)
Can Exposure to Certain Urban Green Spaces Trigger Frontal Alpha Asymmetry in the Brain?-Preliminary Findings from a Passive Task EEG Study.	Olszewska-Guizzo A; Sia A; Fogel A; Ho R;	10.3390/ijerph17020394	3	5	5	3	x	3	2	2	1	1	1	1	1	4	individual	individual	1	1	A=3;B=2;C=3;D=2;E=2;F=1	13/6 = 2.2 (MODERATE)
A ride in the park: Cycling in different outdoor environments modulates the auditory evoked potentials.	Scanlon JEM; Redman EX; Kuziek JWP; Mathewson KE;	10.1016/j.ijpsycho.2020.02.016	3	5	5	3	x	1	3	2	2	1	1	1	1	4	individual	individual	1	1	A=3;B=2;C=3;D=2;E=2;F=1	13/6 = 2.2 (MODERATE)
Cognitive benefits of walking in natural versus built environments	Andrew W. Bailey, Garrett Allen, Josh Herndon & Christian Demastus	10.1080/16078055.2018.1445025	3	5	5	3	x	1	3	2	2	2	1	1	2	4	individual	individual	1	1	A=3;B=2;C=3;D=2;E=2;F=2	14/6 = 2.33 (MODERATE)
Green facades Their contribution to stress recovery and wellbeing in highdensity cities	Mohamed Elsadek, Binyi Liu, Zefeng Lian	10.1016/j.ufug.2019.126446	3	5	5	3	x	3	3	2	1	2	1	1	1	4	individual	individual	1	1	A=3;B=2;C=3;D=2;E=2;F=2	14/6 = 2.33 (MODERATE)
The impact of walking in different urban environments on brain activity in older people	Chris Neale, Peter Aspinall, Jenny Roe, Sara Tilley, Panagiotis Mavros, Steve Cinderby , Richard Coyne, Neil Thin and Catharine Ward Thompson	10.1080/23748834.2019.1619893	2	5	5	3	x	1	3	2	2	2	1	1	2	4	individual	individual	1	1	A=3;B=2;C=3;D=2;E=2;F=2	14/6 = 2.33 (MODERATE)
